# Supplementary material for: Integrated proteomic, transcriptomic, and metabolomic profiling reveals that the gibberellin–abscisic acid hub runs flower development in the Chinese orchid Cymbidium sinense
Source: Hortic Res. 2024 Mar 12;11(5):uhae073. doi: 10.1093/hr/uhae073 (PMC11088716; doi:10.1093/hr/uhae073)
Supplement: Web_Material_uhae073 [file web_material_uhae073.zip]

Archive with 3 entries (3 files):
- Supplementary data 1.docx
- Supplementary figures.docx
- Supplementary tables.xlsx
