# Supplementary material for: Integrated proteomic, transcriptomic, and metabolomic profiling reveals that the gibberellin–abscisic acid hub runs flower development in the Chinese orchid Cymbidium sinense
Source: Hortic Res. 2024 Mar 12;11(5):uhae073. doi: 10.1093/hr/uhae073 (PMC11088716; doi:10.1093/hr/uhae073)
Supplement: Web_Material_uhae073 [file web_material_uhae073.zip › Supplementary tables.xlsx]

## Sheet: Supplementary table 1
	Supplementary table 1. GO enrichment analysis of proteome data
	GO Terms Level 1	GO Terms Description	GO Terms Level	GO Terms ID	Mapping	Background	All Mapping	All Background	Fold Enrichment	Fisher' exact test P value	-log10(p value)	Related Protein
CLUSTER 1
	Cellular Component	ribonucleoprotein complex	2	GO:1990904	64	623	292	11615	4.09	4.8536e-26	25.31	Mol014141 Mol003840 Mol014257 Mol011233 Mol029147 Mol017427 Mol002619 Mol017029 Mol023003 Mol025863 Mol004082 Mol005662 Mol000598 Mol019856 Mol005137 Mol010236 Mol022671 Mol019494 Mol011864 Mol021836 Mol015907 Mol018227 Mol014269 Mol012368 Mol001197 Mol015353 Mol012966 Mol004668 Mol010225 Mol008598 Mol010547 Mol010734 Mol003309 Mol019334 Mol001214 Mol010435 Mol012144 Mol010989 Mol023405 Mol009775…
		nucleoplasm part	4	GO:0044451	40	370	292	11615	4.3	2.7448e-19	18.56	Mol014141 Mol014257 Mol006550 Mol010453 Mol000994 Mol014653 Mol011233 Mol007847 Mol020270 Mol005069 Mol000632 Mol009878 Mol002995 Mol025864 Mol020122 Mol010236 Mol023204 Mol015907 Mol018227 Mol021771 Mol006950 Mol001466 Mol010225 Mol003474 Mol010435 Mol019334 Mol018396 Mol012144 Mol009267 Mol014464 Mol009775 Mol009751 Mol013583 Mol004622 Mol015080 Mol016752 Mol020562 Mol021368 Mol005713 Mol005081
		nucleoplasm	4	GO:0005654	55	609	292	11615	3.59	4.442e-19	18.35	Mol014141 Mol003840 Mol014257 Mol006550 Mol010453 Mol000994 Mol014653 Mol011233 Mol007847 Mol012965 Mol020270 Mol005508 Mol005069 Mol029147 Mol017029 Mol000632 Mol023003 Mol009878 Mol002995 Mol005662 Mol025864 Mol000598 Mol020122 Mol010236 Mol019494 Mol023204 Mol021836 Mol015907 Mol018227 Mol021771 Mol006950 Mol003625 Mol001466 Mol004967 Mol010225 Mol003474 Mol019334 Mol010435 Mol012144 Mol018396…
		nuclear lumen	4	GO:0031981	86	1164	292	11615	2.94	4.8842e-19	18.31	Mol014141 Mol000016 Mol014257 Mol006550 Mol010453 Mol000994 Mol014653 Mol011233 Mol007847 Mol010379 Mol024477 Mol005508 Mol005069 Mol029147 Mol013666 Mol009878 Mol000598 Mol010236 Mol019494 Mol011864 Mol023204 Mol015907 Mol003625 Mol012966 Mol001214 Mol012144 Mol018396 Mol014464 Mol010989 Mol009751 Mol008133 Mol004981 Mol020562 Mol005888 Mol011332 Mol021219 Mol002709 Mol005081 Mol003840 Mol012965…
		organelle lumen	2	GO:0043233	91	1384	292	11615	2.62	6.6748e-16	15.18	Mol014141 Mol000016 Mol014257 Mol006550 Mol004222 Mol010453 Mol000994 Mol014653 Mol011233 Mol007847 Mol010379 Mol024477 Mol005508 Mol005069 Mol029147 Mol013666 Mol009878 Mol000598 Mol010236 Mol019494 Mol011864 Mol023204 Mol015907 Mol008216 Mol003625 Mol012966 Mol001214 Mol012144 Mol018396 Mol014464 Mol010989 Mol009751 Mol008133 Mol004981 Mol020562 Mol005888 Mol011332 Mol021219 Mol002709 Mol005081…
		intracellular organelle lumen	3	GO:0070013	91	1384	292	11615	2.62	6.6748e-16	15.18	Mol014141 Mol000016 Mol014257 Mol006550 Mol004222 Mol010453 Mol000994 Mol014653 Mol011233 Mol007847 Mol010379 Mol024477 Mol005508 Mol005069 Mol029147 Mol013666 Mol009878 Mol000598 Mol010236 Mol019494 Mol011864 Mol023204 Mol015907 Mol008216 Mol003625 Mol012966 Mol001214 Mol012144 Mol018396 Mol014464 Mol010989 Mol009751 Mol008133 Mol004981 Mol020562 Mol005888 Mol011332 Mol021219 Mol002709 Mol005081…
		nucleus	4	GO:0005634	161	3801	292	11615	1.68	1.22077e-15	14.91	Mol014257 Mol006550 Mol019537 Mol004222 Mol000994 Mol011233 Mol007847 Mol019663 Mol024477 Mol005508 Mol005069 Mol028292 Mol002619 Mol010236 Mol019494 Mol011864 Mol015907 Mol004061 Mol002908 Mol005803 Mol001197 Mol015353 Mol012966 Mol012900 Mol006286 Mol001214 Mol012144 Mol018396 Mol014464 Mol010989 Mol009751 Mol018239 Mol012558 Mol022680 Mol009778 Mol020562 Mol011332 Mol004177 Mol003642 Mol004447…
		spliceosomal complex	4	GO:0005681	24	93	292	11615	10.27	2.24265e-14	13.65	Mol015353 Mol014141 Mol014257 Mol010225 Mol010734 Mol011233 Mol001214 Mol012144 Mol017029 Mol023003 Mol010989 Mol009751 Mol008133 Mol010236 Mol005137 Mol022671 Mol014744 Mol015907 Mol015080 Mol018227 Mol016752 Mol007584 Mol002375 Mol012368
	Molecular Function	mRNA binding	5	GO:0003729	40	330	232	10112	5.28	7.4293e-25	24.13	Mol016099 Mol019537 Mol007847 Mol019663 Mol009878 Mol002918 Mol000598 Mol019856 Mol022671 Mol019494 Mol023204 Mol021836 Mol011968 Mol021771 Mol001197 Mol010225 Mol003474 Mol009995 Mol003309 Mol009072 Mol012144 Mol009267 Mol006125 Mol014464 Mol009775 Mol021875 Mol008133 Mol009751 Mol000569 Mol011255 Mol022680 Mol021053 Mol020562 Mol020948 Mol007382 Mol021368 Mol004447 Mol021219 Mol002663 Mol011374
		RNA binding	4	GO:0003723	81	1230	232	10112	2.87	4.04343e-13	12.39	Mol014141 Mol010271 Mol019537 Mol004222 Mol007847 Mol019663 Mol009878 Mol002918 Mol000598 Mol019856 Mol019494 Mol011864 Mol023204 Mol015907 Mol001197 Mol015353 Mol012966 Mol003309 Mol012144 Mol028280 Mol014464 Mol010989 Mol009751 Mol008133 Mol000569 Mol014744 Mol024131 Mol022680 Mol022263 Mol020562 Mol005888 Mol011332 Mol004447 Mol021219 Mol002709 Mol016099 Mol003840 Mol012965 Mol025863 Mol004815…
		heterocyclic compound binding	2	GO:1901363	112	2494	232	10112	1.96	9.65228e-13	12.02	Mol014141 Mol010271 Mol007399 Mol019537 Mol004222 Mol010453 Mol007847 Mol010379 Mol019663 Mol016391 Mol004261 Mol009878 Mol002918 Mol000598 Mol019856 Mol017004 Mol019494 Mol011864 Mol023204 Mol015907 Mol010155 Mol002908 Mol001197 Mol015353 Mol012966 Mol006323 Mol000169 Mol003309 Mol002447 Mol012144 Mol018396 Mol028280 Mol014464 Mol010989 Mol009751 Mol008133 Mol000569 Mol014744 Mol024131 Mol022680…
		mRNA 3'-UTR binding	6	GO:0003730	13	42	232	10112	13.49	4.95937e-12	11.3	Mol016099 Mol022671 Mol019494 Mol003474 Mol021836 Mol009995 Mol019663 Mol009267 Mol014464 Mol021368 Mol009878 Mol021771 Mol021219
		poly(A) binding	7	GO:0008143	10	24	232	10112	18.16	4.92715e-11	10.31	Mol003840 Mol013583 Mol022671 Mol000569 Mol010225 Mol003309 Mol010435 Mol025911 Mol004447 Mol005713
		poly-purine tract binding	6	GO:0070717	10	31	232	10112	14.06	9.6849e-10	9.01	Mol003840 Mol013583 Mol022671 Mol000569 Mol010225 Mol003309 Mol010435 Mol025911 Mol004447 Mol005713
		single-stranded RNA binding	5	GO:0003727	15	90	232	10112	7.26	1.62598e-09	8.79	Mol003840 Mol013583 Mol022671 Mol000569 Mol010225 Mol015907 Mol004222 Mol003309 Mol019334 Mol010435 Mol025911 Mol000907 Mol017483 Mol004447 Mol005713
		organic cyclic compound binding	2	GO:0097159	112	2511	232	10112	1.94	7.9294e-09	8.1	Mol014141 Mol010271 Mol007399 Mol019537 Mol004222 Mol010453 Mol007847 Mol010379 Mol019663 Mol016391 Mol004261 Mol009878 Mol002918 Mol000598 Mol019856 Mol017004 Mol019494 Mol011864 Mol023204 Mol015907 Mol010155 Mol002908 Mol001197 Mol015353 Mol012966 Mol006323 Mol000169 Mol003309 Mol002447 Mol012144 Mol018396 Mol028280 Mol014464 Mol010989 Mol009751 Mol008133 Mol000569 Mol014744 Mol024131 Mol022680…
	Biological Process	RNA splicing	6	GO:0008380	34	173	272	11683	8.44	5.2566e-38	37.28	Mol014141 Mol003840 Mol014257 Mol010453 Mol011233 Mol020270 Mol029147 Mol017029 Mol023003 Mol010236 Mol018227 Mol002908 Mol013691 Mol001466 Mol015353 Mol010225 Mol010547 Mol010734 Mol012144 Mol011876 Mol024835 Mol010989 Mol023405 Mol022823 Mol014744 Mol015080 Mol016752 Mol021698 Mol020562 Mol002375 Mol007584 Mol004177 Mol005081 Mol002709
		mRNA processing	6	GO:0006397	35	190	272	11683	7.91	2.3754e-36	35.62	Mol014141 Mol003840 Mol014257 Mol011233 Mol020270 Mol029147 Mol017029 Mol023003 Mol009878 Mol010236 Mol018227 Mol025911 Mol021771 Mol013691 Mol015353 Mol012900 Mol010225 Mol003474 Mol010547 Mol010734 Mol024835 Mol009267 Mol014464 Mol010989 Mol023405 Mol022823 Mol014744 Mol015080 Mol016752 Mol020562 Mol002375 Mol007584 Mol021368 Mol004177 Mol005081
		mRNA splicing, via spliceosome	7	GO:0000398	26	110	272	11683	10.15	3.60378e-13	12.44	Mol015353 Mol014141 Mol003840 Mol014257 Mol010225 Mol010734 Mol010547 Mol011233 Mol020270 Mol029147 Mol024835 Mol017029 Mol023003 Mol010989 Mol022823 Mol023405 Mol010236 Mol014744 Mol015080 Mol018227 Mol016752 Mol020562 Mol007584 Mol002375 Mol013691 Mol005081
		RNA splicing, via transesterification reactions	7	GO:0000375	28	134	272	11683	8.98	4.19442e-13	12.38	Mol015353 Mol014141 Mol003840 Mol014257 Mol010225 Mol010734 Mol010547 Mol011233 Mol020270 Mol029147 Mol024835 Mol017029 Mol023003 Mol010989 Mol022823 Mol023405 Mol010236 Mol014744 Mol015080 Mol018227 Mol016752 Mol020562 Mol007584 Mol002375 Mol002908 Mol013691 Mol005081 Mol002709
		regulation of mRNA metabolic process	6	GO:1903311	18	100	272	11683	7.73	1.33473e-11	10.87	Mol015353 Mol010453 Mol000994 Mol007847 Mol019334 Mol011340 Mol009267 Mol014464 Mol009775 Mol009751 Mol008133 Mol019494 Mol022671 Mol021836 Mol025911 Mol021219 Mol005081 Mol005713
		negative regulation of gene expression	6	GO:0010629	40	531	272	11683	3.24	3.83484e-11	10.42	Mol010453 Mol000994 Mol011233 Mol007847 Mol020048 Mol026343 Mol013666 Mol015504 Mol013546 Mol025864 Mol006767 Mol014758 Mol020122 Mol022671 Mol019494 Mol017788 Mol023204 Mol021836 Mol011968 Mol011830 Mol025911 Mol013691 Mol001197 Mol014501 Mol005536 Mol003887 Mol010435 Mol019334 Mol018396 Mol024835 Mol020543 Mol008133 Mol013583 Mol009778 Mol006369 Mol007382 Mol015559 Mol021219 Mol005081 Mol005713
		regulation of mRNA processing	6	GO:0050684	11	39	272	11683	12.11	8.37455e-10	9.08	Mol015353 Mol021836 Mol010453 Mol000994 Mol007847 Mol011340 Mol009775 Mol009751 Mol005713 Mol005081 Mol008133
		mRNA polyadenylation	6	GO:0006378	10	33	272	11683	13.02	2.29008e-09	8.64	Mol003474 Mol020562 Mol024835 Mol009267 Mol021368 Mol014464 Mol004177 Mol009878 Mol013691 Mol021771
		regulation of mRNA splicing, via spliceosome	7	GO:0048024	10	34	272	11683	12.63	3.17825e-09	8.5	Mol015353 Mol021836 Mol010453 Mol000994 Mol007847 Mol011340 Mol009775 Mol005081 Mol008133 Mol009751
		regulation of RNA splicing	6	GO:0043484	12	57	272	11683	9.04	5.54269e-09	8.26	Mol015353 Mol021836 Mol010453 Mol000994 Mol007847 Mol011340 Mol000907 Mol017483 Mol009775 Mol009751 Mol005081 Mol008133
		mRNA 3'-end processing	7	GO:0031124	10	38	272	11683	11.3	1.05533e-08	7.98	Mol003474 Mol020562 Mol024835 Mol009267 Mol021368 Mol014464 Mol004177 Mol009878 Mol013691 Mol021771
		gene silencing by miRNA	6	GO:0035195	9	36	272	11683	10.74	9.55889e-08	7.02	Mol023204 Mol011968 Mol010453 Mol011233 Mol011830 Mol009778 Mol013546 Mol020543 Mol025864
		mRNA cleavage	6	GO:0006379	8	27	272	11683	12.73	1.17798e-07	6.93	Mol020562 Mol009267 Mol014464 Mol021368 Mol003474 Mol009878 Mol004177 Mol021771
		RNA 3'-end processing	6	GO:0031123	11	62	272	11683	7.62	1.57935e-07	6.8	Mol003474 Mol020562 Mol024835 Mol009267 Mol021368 Mol015559 Mol014464 Mol004177 Mol009878 Mol013691 Mol021771
CLUSTER 2
	Cellular Component	nucleolus	4	GO:0005730	49	504	340	11615	3.32	1.6039e-15	14.79	Mol012479 Mol016823 Mol011989 Mol024242 Mol022852 Mol018560 Mol023004 Mol009700 Mol020447 Mol013169 Mol021860 Mol015034 Mol019966 Mol023482 Mol014690 Mol025323 Mol012600 Mol001267 Mol000285 Mol007244 Mol007518 Mol007295 Mol014553 Mol007285 Mol018710 Mol000343 Mol000967 Mol009129 Mol021374 Mol007152 Mol020515 Mol012351 Mol013591 Mol013019 Mol019096 Mol012818 Mol005057 Mol005269 Mol019440 Mol011445…
		cytosol	4	GO:0005829	112	2040	340	11615	1.88	5.67213e-13	12.25	Mol016350 Mol005763 Mol013110 Mol008614 Mol024242 Mol018973 Mol002236 Mol013760 Mol019090 Mol011379 Mol016617 Mol021821 Mol006172 Mol000040 Mol015034 Mol018779 Mol010798 Mol014690 Mol012774 Mol021550 Mol006219 Mol004531 Mol012600 Mol022323 Mol008646 Mol022337 Mol003302 Mol022861 Mol021036 Mol007285 Mol016181 Mol000343 Mol013725 Mol017417 Mol011554 Mol007152 Mol006556 Mol002746 Mol017694 Mol004562…
		organelle lumen	2	GO:0043233	89	1384	340	11615	2.2	7.504e-13	12.12	Mol015156 Mol024242 Mol018560 Mol013169 Mol003127 Mol000041 Mol015034 Mol019966 Mol023482 Mol014690 Mol010682 Mol021550 Mol025323 Mol012600 Mol001267 Mol007244 Mol021036 Mol007285 Mol018710 Mol003189 Mol000343 Mol013725 Mol027958 Mol000588 Mol009073 Mol009129 Mol001500 Mol011194 Mol007152 Mol017694 Mol013019 Mol008289 Mol010054 Mol013591 Mol019096 Mol004562 Mol016763 Mol015104 Mol011445 Mol003218…
		intracellular organelle lumen	3	GO:0070013	89	1384	340	11615	2.2	7.504e-13	12.12	Mol015156 Mol024242 Mol018560 Mol013169 Mol003127 Mol000041 Mol015034 Mol019966 Mol023482 Mol014690 Mol010682 Mol021550 Mol025323 Mol012600 Mol001267 Mol007244 Mol021036 Mol007285 Mol018710 Mol003189 Mol000343 Mol013725 Mol027958 Mol000588 Mol009073 Mol009129 Mol001500 Mol011194 Mol007152 Mol017694 Mol013019 Mol008289 Mol010054 Mol013591 Mol019096 Mol004562 Mol016763 Mol015104 Mol011445 Mol003218…
		nuclear lumen	4	GO:0031981	80	1164	340	11615	2.35	8.93619e-13	12.05	Mol015156 Mol024242 Mol018560 Mol013169 Mol003127 Mol000041 Mol015034 Mol019966 Mol023482 Mol014690 Mol025323 Mol012600 Mol001267 Mol007244 Mol021036 Mol007285 Mol018710 Mol000343 Mol003189 Mol013725 Mol000588 Mol009129 Mol011194 Mol007152 Mol017694 Mol013019 Mol010054 Mol013591 Mol019096 Mol004562 Mol015104 Mol011445 Mol003218 Mol007414 Mol007274 Mol022146 Mol005737 Mol003819 Mol028928 Mol008896…
		non-membrane-bounded organelle	2	GO:0043228	109	1656	340	11615	2.25	1.63602e-12	11.79	Mol015156 Mol024242 Mol024891 Mol018560 Mol019568 Mol013169 Mol003127 Mol019669 Mol006172 Mol000041 Mol015034 Mol019966 Mol023482 Mol014690 Mol021550 Mol004531 Mol025323 Mol012600 Mol022323 Mol001267 Mol007244 Mol022337 Mol000467 Mol017957 Mol007285 Mol018710 Mol024419 Mol000343 Mol000588 Mol006699 Mol009073 Mol009129 Mol019453 Mol007152 Mol013019 Mol010054 Mol013591 Mol019096 Mol004243 Mol004562…
		intracellular non-membrane-bounded organelle	3	GO:0043232	109	1656	340	11615	2.25	1.63602e-12	11.79	Mol015156 Mol024242 Mol024891 Mol018560 Mol019568 Mol013169 Mol003127 Mol019669 Mol006172 Mol000041 Mol015034 Mol019966 Mol023482 Mol014690 Mol021550 Mol004531 Mol025323 Mol012600 Mol022323 Mol001267 Mol007244 Mol022337 Mol000467 Mol017957 Mol007285 Mol018710 Mol024419 Mol000343 Mol000588 Mol006699 Mol009073 Mol009129 Mol019453 Mol007152 Mol013019 Mol010054 Mol013591 Mol019096 Mol004243 Mol004562…
		nuclear part	3	GO:0044428	96	1373	340	11615	2.39	2.06657e-12	11.68	Mol015156 Mol024242 Mol018560 Mol013169 Mol003127 Mol019669 Mol000041 Mol015034 Mol019966 Mol023482 Mol014690 Mol003276 Mol025323 Mol012600 Mol001267 Mol007244 Mol022337 Mol021036 Mol002219 Mol000467 Mol007285 Mol018710 Mol003189 Mol000343 Mol013725 Mol000588 Mol009129 Mol011194 Mol007152 Mol017694 Mol013019 Mol010054 Mol013591 Mol019096 Mol009765 Mol004562 Mol015104 Mol011445 Mol003218 Mol016323…
	Molecular Function	mRNA binding	5	GO:0003729	28	330	280	10112	3.06	1.21368e-07	6.92	Mol013725 Mol020886 Mol012011 Mol008614 Mol018244 Mol007152 Mol018826 Mol019868 Mol009658 Mol023004 Mol000389 Mol022999 Mol019888 Mol008729 Mol007047 Mol013233 Mol015034 Mol010640 Mol014690 Mol010798 Mol004531 Mol000938 Mol013688 Mol009440 Mol014553 Mol017957 Mol007285 Mol011019
		vitamin binding	3	GO:0019842	7	29	280	10112	8.72	1.07112e-05	4.97	Mol006220 Mol019090 Mol020068 Mol005205 Mol012774 Mol012205 Mol016763
		microtubule binding	5	GO:0008017	13	115	280	10112	4.08	1.66539e-05	4.78	Mol002768 Mol006699 Mol001501 Mol019453 Mol024891 Mol001966 Mol001196 Mol013019 Mol010054 Mol002478 Mol021338 Mol011019 Mol005879
		structural constituent of nuclear pore	2	GO:0017056	5	14	280	10112	12.9	2.56137e-05	4.59	Mol013725 Mol001267 Mol007452 Mol018710 Mol019618
		snoRNA binding	5	GO:0030515	5	15	280	10112	12.04	3.7554e-05	4.43	Mol018560 Mol005269 Mol019440 Mol007244 Mol013169
		vitamin B6 binding	3	GO:0070279	6	24	280	10112	9.03	3.77604e-05	4.42	Mol006220 Mol019090 Mol020068 Mol005205 Mol012774 Mol012205
		pyridoxal phosphate binding	3	GO:0030170	6	24	280	10112	9.03	3.77604e-05	4.42	Mol006220 Mol019090 Mol020068 Mol005205 Mol012774 Mol012205
		transaminase activity	4	GO:0008483	7	35	280	10112	7.22	4.00233e-05	4.4	Mol023626 Mol006220 Mol015155 Mol025315 Mol000669 Mol016756 Mol012585
	Biological Process	nucleic acid transport	6	GO:0050657	11	70	313	11683	5.87	2.26354e-06	5.65	Mol019682 Mol013725 Mol012011 Mol011194 Mol007452 Mol019618 Mol001267 Mol020883 Mol009765 Mol018710 Mol022230
		nuclear export	6	GO:0051168	11	75	313	11683	5.47	4.54814e-06	5.34	Mol019682 Mol013725 Mol012011 Mol011194 Mol007452 Mol019618 Mol001267 Mol020883 Mol009765 Mol018710 Mol022230
		protein localization to nucleus	6	GO:0034504	9	53	313	11683	6.34	9.95361e-06	5	Mol013725 Mol007452 Mol011904 Mol019618 Mol001267 Mol004562 Mol009765 Mol018710 Mol022230
		positive regulation of DNA biosynthetic process	7	GO:2000573	6	24	313	11683	9.33	3.1554e-05	4.5	Mol010659 Mol013491 Mol000041 Mol021036 Mol017529 Mol013239
		glutamine family amino acid biosynthetic process	6	GO:0009084	6	24	313	11683	9.33	3.1554e-05	4.5	Mol006220 Mol000494 Mol022121 Mol027958 Mol011651 Mol023524
		dicarboxylic acid biosynthetic process	6	GO:0043650	6	24	313	11683	9.33	3.1554e-05	4.5	Mol005038 Mol022870 Mol027958 Mol011651 Mol012585 Mol015880
		mRNA export from nucleus	6	GO:0006406	8	48	313	11683	6.22	3.59988e-05	4.44	Mol013725 Mol020883 Mol012011 Mol001267 Mol009765 Mol011194 Mol007452 Mol018710
		ribonucleoprotein complex export from nucleus	6	GO:0071426	9	63	313	11683	5.33	4.20276e-05	4.38	Mol019682 Mol013725 Mol012011 Mol011194 Mol007452 Mol001267 Mol020883 Mol009765 Mol018710
		rRNA processing	7	GO:0006364	15	169	313	11683	3.31	4.81729e-05	4.32	Mol005269 Mol004923 Mol019440 Mol014690 Mol009333 Mol012653 Mol004531 Mol012351 Mol017694 Mol012600 Mol018560 Mol007244 Mol009226 Mol012818 Mol013169
		DNA-dependent DNA replication	6	GO:0006261	13	132	313	11683	3.68	5.26252e-05	4.28	Mol008896 Mol008148 Mol010659 Mol019669 Mol013491 Mol011445 Mol000041 Mol003276 Mol022323 Mol022337 Mol010730 Mol017529 Mol013239
		rRNA metabolic process	6	GO:0016072	15	175	313	11683	3.2	7.19696e-05	4.14	Mol005269 Mol004923 Mol019440 Mol014690 Mol009333 Mol012653 Mol004531 Mol012351 Mol017694 Mol012600 Mol018560 Mol007244 Mol009226 Mol012818 Mol013169
		regulation of translational initiation	7	GO:0006446	4	10	313	11683	14.93	9.34152e-05	4.03	Mol008729 Mol008614 Mol024528 Mol010798
		nuclear import	6	GO:0051170	7	41	313	11683	6.37	9.51591e-05	4.02	Mol013725 Mol001267 Mol009765 Mol007452 Mol018710 Mol022230 Mol019618
		mRNA processing	6	GO:0006397	15	190	313	11683	2.95	0.0001811	3.74	Mol012011 Mol013233 Mol017287 Mol007047 Mol010640 Mol021374 Mol006312 Mol004857 Mol009893 Mol019013 Mol002219 Mol021036 Mol003819 Mol015604 Mol009700
CLUSTER 3
	Cellular Component	cytosol	4	GO:0005829	131	2040	283	11615	2.64	1.8901e-20	19.72	Mol011208 Mol023292 Mol004283 Mol018439 Mol000050 Mol003684 Mol001916 Mol008988 Mol028667 Mol007585 Mol004570 Mol004123 Mol005838 Mol010789 Mol019928 Mol024404 Mol015567 Mol017707 Mol020523 Mol022124 Mol023139 Mol021075 Mol020991 Mol014878 Mol000338 Mol007103 Mol012429 Mol021498 Mol015207 Mol017232 Mol001459 Mol015062 Mol009813 Mol018729 Mol003879 Mol003502 Mol015005 Mol004321 Mol021370 Mol000910…
		plasmodesma	3	GO:0009506	57	781	283	11615	3	1.6161e-14	13.79	Mol011208 Mol019444 Mol016059 Mol021498 Mol024405 Mol017232 Mol015062 Mol015878 Mol022645 Mol003502 Mol015005 Mol001548 Mol005794 Mol028667 Mol018470 Mol014787 Mol020010 Mol008077 Mol003186 Mol024932 Mol003788 Mol001048 Mol003124 Mol010325 Mol010786 Mol010785 Mol020770 Mol005264 Mol000785 Mol015436 Mol019474 Mol005067 Mol015567 Mol002729 Mol016387 Mol013879 Mol007866 Mol003695 Mol002441 Mol022851…
		cell-cell junction	2	GO:0005911	57	798	283	11615	2.93	5.5528e-14	13.26	Mol011208 Mol019444 Mol016059 Mol021498 Mol024405 Mol017232 Mol015062 Mol015878 Mol022645 Mol003502 Mol015005 Mol001548 Mol005794 Mol028667 Mol018470 Mol014787 Mol020010 Mol008077 Mol003186 Mol024932 Mol003788 Mol001048 Mol003124 Mol010325 Mol010786 Mol010785 Mol020770 Mol005264 Mol000785 Mol015436 Mol019474 Mol005067 Mol015567 Mol002729 Mol016387 Mol013879 Mol007866 Mol003695 Mol002441 Mol022851…
		cytosolic part	4	GO:0044445	29	278	283	11615	4.28	3.14164e-11	10.5	Mol019474 Mol018693 Mol007103 Mol015567 Mol017081 Mol011208 Mol016059 Mol004283 Mol021498 Mol015207 Mol022124 Mol007629 Mol013987 Mol015005 Mol000910 Mol013266 Mol004581 Mol016316 Mol001048 Mol020770 Mol023790 Mol002611 Mol005838 Mol001284 Mol023288 Mol000785 Mol022213 Mol019928 Mol015436
		cytosolic ribosome	5	GO:0022626	27	253	283	11615	4.38	9.81338e-11	10.01	Mol019474 Mol018693 Mol007103 Mol015567 Mol011208 Mol016059 Mol004283 Mol021498 Mol015207 Mol022124 Mol007629 Mol013987 Mol000910 Mol013266 Mol004581 Mol016316 Mol001048 Mol020770 Mol023790 Mol002611 Mol005838 Mol001284 Mol023288 Mol000785 Mol022213 Mol019928 Mol015436
		ribosomal subunit	3	GO:0044391	25	255	283	11615	4.02	3.00492e-09	8.52	Mol019474 Mol007103 Mol015567 Mol011208 Mol016059 Mol004283 Mol021498 Mol022124 Mol007629 Mol013987 Mol000910 Mol013266 Mol004581 Mol016316 Mol001048 Mol020770 Mol023790 Mol002611 Mol005838 Mol001284 Mol023288 Mol000785 Mol022213 Mol019928 Mol015436
		cytosolic large ribosomal subunit	5	GO:0022625	16	106	283	11615	6.2	5.19829e-09	8.28	Mol019474 Mol007103 Mol016059 Mol004283 Mol021498 Mol022124 Mol013987 Mol000910 Mol013266 Mol016316 Mol001048 Mol020770 Mol023288 Mol015436 Mol019928 Mol022213
		ribosome	4	GO:0005840	28	330	283	11615	3.48	8.43844e-09	8.07	Mol019474 Mol018693 Mol007103 Mol015567 Mol011208 Mol016059 Mol004283 Mol021498 Mol015207 Mol022124 Mol007629 Mol013987 Mol000910 Mol016459 Mol013266 Mol004581 Mol016316 Mol001048 Mol020770 Mol023790 Mol002611 Mol005838 Mol001284 Mol023288 Mol000785 Mol022213 Mol019928 Mol015436
	Molecular Function	structural constituent of ribosome	2	GO:0003735	23	268	232	10112	3.74	4.7956e-08	7.32	Mol019474 Mol007103 Mol015567 Mol011208 Mol016059 Mol004283 Mol021498 Mol022124 Mol000910 Mol004581 Mol013266 Mol016316 Mol001048 Mol020770 Mol023790 Mol002611 Mol005838 Mol001284 Mol023288 Mol000785 Mol022213 Mol019928 Mol015436
		hydro-lyase activity	4	GO:0016836	8	75	232	10112	4.65	0.000305474	3.52	Mol014933 Mol003172 Mol015878 Mol024139 Mol028547 Mol013274 Mol017232 Mol001312
		translation factor activity, RNA binding	5	GO:0008135	6	41	232	10112	6.38	0.000313785	3.5	Mol021370 Mol016459 Mol024998 Mol019897 Mol002961 Mol007892
		ligase activity	2	GO:0016874	11	145	232	10112	3.31	0.000497542	3.3	Mol001916 Mol018693 Mol015600 Mol006587 Mol011444 Mol002857 Mol016865 Mol003995 Mol004712 Mol004663 Mol010789
		ligase activity, forming carbon-carbon bonds	3	GO:0016885	2	2	232	10112	43.59	0.000524166	3.28	Mol018693 Mol015600
		phosphopyruvate hydratase activity	5	GO:0004634	2	2	232	10112	43.59	0.000524166	3.28	Mol003172 Mol015878
		CoA carboxylase activity	4	GO:0016421	2	2	232	10112	43.59	0.000524166	3.28	Mol018693 Mol015600
		phosphotransferase activity, paired acceptors	4	GO:0016781	2	2	232	10112	43.59	0.000524166	3.28	Mol000865 Mol004851
	Biological Process	cytoplasmic translation	6	GO:0002181	11	55	263	11683	8.88	3.04034e-08	7.52	Mol000910 Mol016459 Mol004283 Mol016316 Mol021498 Mol017737 Mol002857 Mol023790 Mol002961 Mol015436 Mol019928
		cellular protein complex disassembly	6	GO:0043624	5	34	263	11683	6.53	0.000907355	3.04	Mol028153 Mol019444 Mol024998 Mol011411 Mol002961
		nuclear import	6	GO:0051170	5	41	263	11683	5.42	0.00215012	2.67	Mol002927 Mol000050 Mol022851 Mol020454 Mol000338
		intra-Golgi vesicle-mediated transport	6	GO:0006891	4	25	263	11683	7.11	0.00218709	2.66	Mol012494 Mol017882 Mol018291 Mol017250
		purine ribonucleoside metabolic process	6	GO:0046128	4	27	263	11683	6.58	0.00292918	2.53	Mol028667 Mol017480 Mol005060 Mol004936
		tRNA aminoacylation for protein translation	6	GO:0006418	5	47	263	11683	4.73	0.00394538	2.4	Mol001916 Mol017707 Mol004663 Mol004712 Mol002857
		indole phytoalexin biosynthetic process	6	GO:0009700	3	17	263	11683	7.84	0.00607037	2.22	Mol016865 Mol004866 Mol012519
		protein localization to nucleus	6	GO:0034504	5	53	263	11683	4.19	0.00661925	2.18	Mol002927 Mol000050 Mol022851 Mol020454 Mol000338
		homoserine metabolic process	6	GO:0009092	2	6	263	11683	14.81	0.00713308	2.15	Mol023348 Mol005535
		GTP metabolic process	7	GO:0046039	2	6	263	11683	14.81	0.00713308	2.15	Mol005060 Mol004936
		nicotinamide nucleotide metabolic process	6	GO:0046496	6	83	263	11683	3.21	0.0109392	1.96	Mol024422 Mol009813 Mol018729 Mol024139 Mol019250 Mol013370
		NADP metabolic process	7	GO:0006739	3	22	263	11683	6.06	0.0126566	1.9	Mol009813 Mol018729 Mol024139
		protein deacylation	6	GO:0035601	3	23	263	11683	5.79	0.0143172	1.84	Mol023642 Mol014398 Mol002233
		positive regulation of innate immune response	6	GO:0045089	6	90	263	11683	2.96	0.0158596	1.8	Mol023506 Mol011432 Mol019743 Mol006608 Mol004866 Mol012519
CLUSTER 4
	Cellular Component	cytoplasmic part	3	GO:0044444	371	6598	428	11615	1.53	3.9449e-42	41.4	Mol022837 Mol016712 Mol017255 Mol012826 Mol021432 Mol013459 Mol004824 Mol002718 Mol009168 Mol023876 Mol008166 Mol007854 Mol002221 Mol017743 Mol025462 Mol001940 Mol016518 Mol017735 Mol014237 Mol016836 Mol018903 Mol002434 Mol000620 Mol007387 Mol018024 Mol008976 Mol003098 Mol012027 Mol012476 Mol018246 Mol006159 Mol001788 Mol020264 Mol010803 Mol014682 Mol017053 Mol017593 Mol027961 Mol002042 Mol003477…
		chloroplast stroma	5	GO:0009570	70	749	428	11615	2.54	7.6657e-13	12.12	Mol022837 Mol016423 Mol010312 Mol021086 Mol018795 Mol021432 Mol013459 Mol002718 Mol020763 Mol021004 Mol007854 Mol007027 Mol010843 Mol012345 Mol004367 Mol001940 Mol016371 Mol000477 Mol016012 Mol003524 Mol012464 Mol010258 Mol028700 Mol028712 Mol006285 Mol009668 Mol017593 Mol004476 Mol010330 Mol015924 Mol013790 Mol026562 Mol022278 Mol006215 Mol013385 Mol007686 Mol017742 Mol006643 Mol002485 Mol009136…
		chloroplast part	4	GO:0044434	100	1223	428	11615	2.22	1.2642e-12	11.9	Mol022837 Mol016423 Mol010312 Mol021086 Mol013944 Mol018795 Mol021432 Mol013459 Mol002718 Mol020763 Mol021004 Mol007854 Mol018106 Mol007027 Mol010843 Mol012345 Mol013031 Mol004367 Mol001940 Mol016371 Mol000477 Mol014237 Mol018903 Mol007387 Mol016012 Mol005840 Mol003524 Mol012464 Mol010258 Mol028700 Mol028712 Mol009631 Mol021083 Mol006285 Mol001449 Mol014682 Mol009668 Mol017593 Mol004476 Mol010330…
		plastid stroma	4	GO:0009532	70	762	428	11615	2.49	2.0607e-12	11.69	Mol022837 Mol016423 Mol010312 Mol021086 Mol018795 Mol021432 Mol013459 Mol002718 Mol020763 Mol021004 Mol007854 Mol007027 Mol010843 Mol012345 Mol004367 Mol001940 Mol016371 Mol000477 Mol016012 Mol003524 Mol012464 Mol010258 Mol028700 Mol028712 Mol006285 Mol009668 Mol017593 Mol004476 Mol010330 Mol015924 Mol013790 Mol026562 Mol022278 Mol006215 Mol013385 Mol007686 Mol017742 Mol006643 Mol002485 Mol009136…
		plastid part	3	GO:0044435	101	1252	428	11615	2.19	2.4948e-12	11.6	Mol022837 Mol016423 Mol010312 Mol021086 Mol013944 Mol018795 Mol021432 Mol013459 Mol002718 Mol020763 Mol021004 Mol007854 Mol018106 Mol007027 Mol010843 Mol012345 Mol013031 Mol004367 Mol001940 Mol016371 Mol000477 Mol014237 Mol018903 Mol007387 Mol016012 Mol005840 Mol003524 Mol012464 Mol010258 Mol028700 Mol028712 Mol009631 Mol021083 Mol006285 Mol001449 Mol014682 Mol009668 Mol017593 Mol004476 Mol010330…
		chloroplast	5	GO:0009507	149	2192	428	11615	1.84	2.2713e-10	9.64	Mol022837 Mol021432 Mol013459 Mol020531 Mol002718 Mol003237 Mol009168 Mol007854 Mol017743 Mol001940 Mol016518 Mol016371 Mol014237 Mol018903 Mol007387 Mol016012 Mol005840 Mol003524 Mol012464 Mol003098 Mol009167 Mol012027 Mol010258 Mol020264 Mol024723 Mol010803 Mol014682 Mol017593 Mol013795 Mol015924 Mol007916 Mol026562 Mol022278 Mol009569 Mol003136 Mol001508 Mol023102 Mol001658 Mol001168 Mol017742…
		peroxisome	5	GO:0005777	32	248	428	11615	3.5	5.53367e-10	9.26	Mol001629 Mol021086 Mol002965 Mol014974 Mol004369 Mol020763 Mol006121 Mol024530 Mol014818 Mol013126 Mol011028 Mol002434 Mol020195 Mol004794 Mol022408 Mol015269 Mol019972 Mol010258 Mol021473 Mol006384 Mol015142 Mol017593 Mol027961 Mol007798 Mol012484 Mol029355 Mol017909 Mol009254 Mol013385 Mol014620 Mol011433 Mol014872
		microbody	4	GO:0042579	32	248	428	11615	3.5	5.53367e-10	9.26	Mol001629 Mol021086 Mol002965 Mol014974 Mol004369 Mol020763 Mol006121 Mol024530 Mol014818 Mol013126 Mol011028 Mol002434 Mol020195 Mol004794 Mol022408 Mol015269 Mol019972 Mol010258 Mol021473 Mol006384 Mol015142 Mol017593 Mol027961 Mol007798 Mol012484 Mol029355 Mol017909 Mol009254 Mol013385 Mol014620 Mol011433 Mol014872
	Molecular Function	oxidoreductase activity	2	GO:0016491	93	866	364	10112	2.98	2.09677e-12	11.68	Mol005125 Mol017862 Mol020531 Mol003237 Mol009168 Mol010510 Mol007854 Mol018106 Mol025462 Mol004367 Mol027780 Mol007215 Mol001940 Mol016518 Mol014745 Mol021135 Mol016371 Mol000620 Mol019675 Mol001618 Mol010258 Mol019337 Mol021473 Mol006159 Mol001449 Mol012652 Mol014682 Mol005506 Mol003477 Mol007798 Mol023071 Mol026135 Mol015924 Mol013614 Mol007916 Mol000671 Mol014578 Mol012265 Mol008600 Mol009254…
		coenzyme binding	3	GO:0050662	19	101	364	10112	5.23	2.54268e-09	8.59	Mol006643 Mol020763 Mol025862 Mol004476 Mol003712 Mol002539 Mol013468 Mol022357 Mol021135 Mol000671 Mol020280 Mol014578 Mol015871 Mol020997 Mol011433 Mol016666 Mol023054 Mol020479 Mol019337
		oxidoreductase activity, acting on NAD(P)H	3	GO:0016651	19	104	364	10112	5.08	4.24598e-09	8.37	Mol001449 Mol020531 Mol003237 Mol014818 Mol004924 Mol007854 Mol003477 Mol013468 Mol004367 Mol007916 Mol014745 Mol016371 Mol000671 Mol006215 Mol009254 Mol020941 Mol013385 Mol008329 Mol003669
		cofactor binding	2	GO:0048037	26	200	364	10112	3.61	1.18859e-08	7.92	Mol006643 Mol015526 Mol020763 Mol025862 Mol004476 Mol018106 Mol003712 Mol002539 Mol013468 Mol022357 Mol001940 Mol021135 Mol020976 Mol000671 Mol020280 Mol014578 Mol015871 Mol008600 Mol020941 Mol011433 Mol020997 Mol016666 Mol023054 Mol020479 Mol019337 Mol012782
		nucleotide binding	3	GO:0000166	30	261	364	10112	3.19	1.60628e-08	7.79	Mol006643 Mol012841 Mol021859 Mol015814 Mol020531 Mol003237 Mol005506 Mol011893 Mol025862 Mol015451 Mol003712 Mol002539 Mol005934 Mol013468 Mol022357 Mol021135 Mol016371 Mol000671 Mol020280 Mol015871 Mol014578 Mol019447 Mol015452 Mol012464 Mol023970 Mol011433 Mol020997 Mol016666 Mol019165 Mol019337
		nucleoside phosphate binding	3	GO:1901265	30	261	364	10112	3.19	1.60628e-08	7.79	Mol006643 Mol012841 Mol021859 Mol015814 Mol020531 Mol003237 Mol005506 Mol011893 Mol025862 Mol015451 Mol003712 Mol002539 Mol005934 Mol013468 Mol022357 Mol021135 Mol016371 Mol000671 Mol020280 Mol015871 Mol014578 Mol019447 Mol015452 Mol012464 Mol023970 Mol011433 Mol020997 Mol016666 Mol019165 Mol019337
		isomerase activity	2	GO:0016853	25	201	364	10112	3.46	5.58591e-08	7.25	Mol016712 Mol016418 Mol002106 Mol006121 Mol016765 Mol009136 Mol011117 Mol007798 Mol027378 Mol004629 Mol022271 Mol017867 Mol023034 Mol009512 Mol022408 Mol018024 Mol021752 Mol016792 Mol019283 Mol016308 Mol015269 Mol007864 Mol014872 Mol008845 Mol018181
		small molecule binding	2	GO:0036094	36	380	364	10112	2.63	9.30645e-08	7.03	Mol006643 Mol021859 Mol020531 Mol003237 Mol020763 Mol025862 Mol002539 Mol013468 Mol022357 Mol021135 Mol016371 Mol020280 Mol015871 Mol019447 Mol017028 Mol012464 Mol023970 Mol020997 Mol020479 Mol019337 Mol012841 Mol015814 Mol005506 Mol011893 Mol004476 Mol015451 Mol003712 Mol005934 Mol015924 Mol000671 Mol014578 Mol015452 Mol011433 Mol016666 Mol023054 Mol019165
	Biological Process	monocarboxylic acid metabolic process	6	GO:0032787	53	423	404	11683	3.62	4.73621e-13	12.32	Mol017742 Mol021086 Mol017255 Mol000704 Mol002965 Mol014974 Mol004369 Mol006121 Mol009168 Mol024530 Mol021004 Mol025862 Mol014327 Mol012345 Mol002539 Mol022357 Mol001828 Mol013126 Mol016518 Mol011028 Mol021135 Mol004794 Mol015871 Mol022408 Mol021752 Mol011014 Mol020997 Mol015464 Mol015269 Mol013146 Mol008252 Mol012476 Mol028712 Mol016053 Mol015142 Mol007565 Mol009668 Mol014682 Mol027961 Mol007798…
		monocarboxylic acid catabolic process	6	GO:0072329	18	73	404	11683	7.13	3.288e-11	10.48	Mol015142 Mol004369 Mol006121 Mol025862 Mol007798 Mol002539 Mol022357 Mol013126 Mol011028 Mol021135 Mol014578 Mol015871 Mol022408 Mol014620 Mol015269 Mol011433 Mol014872 Mol008252
		fatty acid beta-oxidation	6	GO:0006635	14	53	404	11683	7.64	1.96309e-09	8.71	Mol011028 Mol021135 Mol015142 Mol004369 Mol015871 Mol014578 Mol025862 Mol007798 Mol011433 Mol015269 Mol014872 Mol008252 Mol022357 Mol013126
		nicotinamide nucleotide metabolic process	6	GO:0046496	17	83	404	11683	5.92	2.59689e-09	8.59	Mol017742 Mol000704 Mol006087 Mol007565 Mol005583 Mol017593 Mol012345 Mol011079 Mol001828 Mol027780 Mol009569 Mol022278 Mol016792 Mol016308 Mol013146 Mol012476 Mol028712
		monocarboxylic acid biosynthetic process	6	GO:0072330	28	223	404	11683	3.63	3.12709e-09	8.5	Mol017742 Mol017255 Mol000704 Mol002965 Mol016053 Mol014974 Mol007565 Mol004369 Mol014682 Mol024530 Mol027961 Mol012345 Mol014327 Mol015924 Mol001828 Mol029355 Mol022278 Mol009569 Mol004794 Mol017909 Mol021752 Mol016308 Mol011433 Mol015464 Mol016666 Mol013146 Mol012476 Mol028712
		nucleoside diphosphate phosphorylation	6	GO:0006165	12	44	404	11683	7.89	1.92294e-08	7.72	Mol017742 Mol014237 Mol000704 Mol022278 Mol009569 Mol007565 Mol016308 Mol012345 Mol013146 Mol012476 Mol001828 Mol028712
		pyruvate metabolic process	7	GO:0006090	15	73	404	11683	5.94	2.16836e-08	7.66	Mol016518 Mol017742 Mol000704 Mol022278 Mol009569 Mol007565 Mol009168 Mol009668 Mol016308 Mol012345 Mol020997 Mol013146 Mol001828 Mol012476 Mol028712
		pyridine nucleotide biosynthetic process	6	GO:0019363	13	54	404	11683	6.96	2.54586e-08	7.59	Mol017742 Mol000704 Mol022278 Mol009569 Mol007565 Mol000470 Mol016792 Mol016308 Mol012345 Mol013146 Mol001828 Mol012476 Mol028712
		nucleotide phosphorylation	6	GO:0046939	12	48	404	11683	7.23	5.60317e-08	7.25	Mol017742 Mol014237 Mol000704 Mol022278 Mol009569 Mol007565 Mol016308 Mol012345 Mol013146 Mol012476 Mol001828 Mol028712
		nicotinamide nucleotide biosynthetic process	7	GO:0019359	12	50	404	11683	6.94	9.17037e-08	7.04	Mol017742 Mol000704 Mol022278 Mol009569 Mol007565 Mol016792 Mol016308 Mol012345 Mol013146 Mol012476 Mol001828 Mol028712
		pyruvate biosynthetic process	7	GO:0042866	11	42	404	11683	7.57	1.20201e-07	6.92	Mol017742 Mol000704 Mol022278 Mol009569 Mol007565 Mol016308 Mol012345 Mol013146 Mol012476 Mol001828 Mol028712
		ADP metabolic process	7	GO:0046031	11	49	404	11683	6.49	6.5775e-07	6.18	Mol017742 Mol000704 Mol022278 Mol009569 Mol007565 Mol016308 Mol012345 Mol013146 Mol012476 Mol001828 Mol028712
		ribonucleoside triphosphate biosynthetic process	6	GO:0009201	14	83	404	11683	4.88	8.38103e-07	6.08	Mol017742 Mol000704 Mol022278 Mol009569 Mol007565 Mol003136 Mol019597 Mol001942 Mol016308 Mol012345 Mol013146 Mol001828 Mol012476 Mol028712
		jasmonic acid biosynthetic process	7	GO:0009695	9	32	404	11683	8.13	8.94705e-07	6.05	Mol002965 Mol014974 Mol004369 Mol004794 Mol014682 Mol021752 Mol027961 Mol011433 Mol015924
CLUSTER 5
	Cellular Component	Golgi apparatus part	3	GO:0044431	33	372	244	11615	4.22	1.70974e-14	13.77	Mol012649 Mol025569 Mol003529 Mol017565 Mol007160 Mol006674 Mol012840 Mol015492 Mol015688 Mol023588 Mol000825 Mol009151 Mol019167 Mol013301 Mol020572 Mol011377 Mol004052 Mol026782 Mol018391 Mol003894 Mol007096 Mol004543 Mol024237 Mol010588 Mol019790 Mol022013 Mol014894 Mol009809 Mol020831 Mol002415 Mol024156 Mol009175 Mol005589
		Golgi apparatus	4	GO:0005794	50	773	244	11615	3.08	1.2932e-13	12.89	Mol008467 Mol012649 Mol025569 Mol014125 Mol003529 Mol004256 Mol017565 Mol007160 Mol006674 Mol012840 Mol008275 Mol015492 Mol008657 Mol015688 Mol023588 Mol000825 Mol009151 Mol019167 Mol010505 Mol013301 Mol003711 Mol000451 Mol020572 Mol009469 Mol011377 Mol013556 Mol010427 Mol012001 Mol004052 Mol026782 Mol018391 Mol003894 Mol008894 Mol007096 Mol024237 Mol004543 Mol010588 Mol022013 Mol010562 Mol019790…
		endomembrane system	2	GO:0012505	81	1804	244	11615	2.14	2.75624e-12	11.56	Mol019389 Mol022412 Mol016857 Mol012649 Mol014893 Mol003529 Mol004256 Mol003786 Mol007160 Mol006674 Mol012840 Mol015738 Mol011816 Mol023588 Mol000825 Mol016042 Mol019167 Mol008012 Mol013301 Mol008999 Mol020572 Mol009469 Mol004052 Mol012001 Mol010427 Mol018391 Mol020455 Mol024237 Mol003855 Mol004543 Mol010588 Mol027703 Mol010562 Mol019583 Mol014894 Mol009809 Mol001020 Mol000775 Mol002415 Mol011317…
		organelle membrane	2	GO:0031090	60	1158	244	11615	2.47	1.98048e-11	10.7	Mol008467 Mol019389 Mol022412 Mol014893 Mol003529 Mol021153 Mol017565 Mol008365 Mol003786 Mol007160 Mol001329 Mol012840 Mol008275 Mol016645 Mol015492 Mol008657 Mol005674 Mol016986 Mol015688 Mol019346 Mol000825 Mol009151 Mol013301 Mol003711 Mol024856 Mol003782 Mol006565 Mol011599 Mol020572 Mol015074 Mol027218 Mol000240 Mol009469 Mol026782 Mol015145 Mol018391 Mol008861 Mol011002 Mol005443 Mol007096…
		vesicle	3	GO:0031982	39	596	244	11615	3.11	1.90498e-10	9.72	Mol019389 Mol012649 Mol008104 Mol020548 Mol025569 Mol022695 Mol003529 Mol004256 Mol017565 Mol003786 Mol006674 Mol012840 Mol015492 Mol023588 Mol000825 Mol009151 Mol019167 Mol013301 Mol020572 Mol009469 Mol004052 Mol026782 Mol018391 Mol003894 Mol007096 Mol004543 Mol010588 Mol022013 Mol019790 Mol000841 Mol014894 Mol009809 Mol020831 Mol007723 Mol002415 Mol011317 Mol024156 Mol009175 Mol005589
		cytoplasmic vesicle	4	GO:0031410	37	557	244	11615	3.16	3.91879e-10	9.41	Mol019389 Mol012649 Mol020548 Mol025569 Mol003529 Mol004256 Mol017565 Mol003786 Mol006674 Mol012840 Mol015492 Mol023588 Mol000825 Mol009151 Mol019167 Mol013301 Mol020572 Mol009469 Mol004052 Mol026782 Mol018391 Mol003894 Mol007096 Mol004543 Mol010588 Mol019790 Mol022013 Mol000841 Mol014894 Mol009809 Mol020831 Mol007723 Mol002415 Mol011317 Mol024156 Mol009175 Mol005589
		intracellular vesicle	3	GO:0097708	37	564	244	11615	3.12	5.53933e-10	9.26	Mol019389 Mol012649 Mol020548 Mol025569 Mol003529 Mol004256 Mol017565 Mol003786 Mol006674 Mol012840 Mol015492 Mol023588 Mol000825 Mol009151 Mol019167 Mol013301 Mol020572 Mol009469 Mol004052 Mol026782 Mol018391 Mol003894 Mol007096 Mol004543 Mol010588 Mol019790 Mol022013 Mol000841 Mol014894 Mol009809 Mol020831 Mol007723 Mol002415 Mol011317 Mol024156 Mol009175 Mol005589
		Golgi subcompartment	4	GO:0098791	28	346	244	11615	3.85	8.52231e-10	9.07	Mol004052 Mol012649 Mol025569 Mol018391 Mol003529 Mol017565 Mol003894 Mol007160 Mol007096 Mol024237 Mol004543 Mol006674 Mol010588 Mol022013 Mol019790 Mol012840 Mol014894 Mol015688 Mol009809 Mol023588 Mol020831 Mol009151 Mol019167 Mol002415 Mol024156 Mol009175 Mol020572 Mol011377
	Molecular Function	ion binding	2	GO:0043167	33	944	182	10112	1.94	0.000144479	3.84	Mol019389 Mol020911 Mol010427 Mol013556 Mol014871 Mol020723 Mol014893 Mol015145 Mol023038 Mol017565 Mol020576 Mol009994 Mol001329 Mol026678 Mol019439 Mol002061 Mol014225 Mol005595 Mol027825 Mol022383 Mol016042 Mol027668 Mol015272 Mol017227 Mol001009 Mol007501 Mol011080 Mol018270 Mol011599 Mol002178 Mol009175 Mol020572 Mol003763
		ADP transmembrane transporter activity	4	GO:0015217	3	10	182	10112	16.67	0.000627017	3.2	Mol024856 Mol006565 Mol012009
		ATP transmembrane transporter activity	4	GO:0005347	3	10	182	10112	16.67	0.000627017	3.2	Mol024856 Mol006565 Mol012009
		nucleotide binding	3	GO:0000166	13	261	182	10112	2.77	0.000861833	3.06	Mol002061 Mol020723 Mol000748 Mol027825 Mol022383 Mol014893 Mol017565 Mol020576 Mol007501 Mol001009 Mol026678 Mol019439 Mol003763
		nucleoside phosphate binding	3	GO:1901265	13	261	182	10112	2.77	0.000861833	3.06	Mol002061 Mol020723 Mol000748 Mol027825 Mol022383 Mol014893 Mol017565 Mol020576 Mol007501 Mol001009 Mol026678 Mol019439 Mol003763
		nucleobase-containing compound kinase activity	5	GO:0019205	5	42	182	10112	6.61	0.000886315	3.05	Mol012967 Mol015238 Mol018270 Mol003483 Mol019217
		clathrin binding	3	GO:0030276	4	26	182	10112	8.55	0.00111333	2.95	Mol011002 Mol010588 Mol004256 Mol009469
		SNARE binding	3	GO:0000149	6	67	182	10112	4.98	0.0012577	2.9	Mol010505 Mol003786 Mol013084 Mol000451 Mol020831 Mol026782
	Biological Process	divalent inorganic cation homeostasis	7	GO:0072507	8	56	221	11683	7.55	9.39325e-06	5.03	Mol014894 Mol015272 Mol010026 Mol003855 Mol017227 Mol011226 Mol012840 Mol019790
		positive regulation of receptor internalization	6	GO:0002092	3	5	221	11683	31.72	6.49334e-05	4.19	Mol001289 Mol005381 Mol023066
		intra-Golgi vesicle-mediated transport	6	GO:0006891	5	25	221	11683	10.57	9.02999e-05	4.04	Mol001020 Mol026782 Mol000825 Mol017565 Mol015492
		cellular divalent inorganic cation homeostasis	7	GO:0072503	6	40	221	11683	7.93	9.59786e-05	4.02	Mol015272 Mol014894 Mol003855 Mol011226 Mol019790 Mol012840
		cellular cation homeostasis	6	GO:0030003	10	131	221	11683	4.04	0.000187802	3.73	Mol008467 Mol014894 Mol027668 Mol015272 Mol010026 Mol003855 Mol011226 Mol016025 Mol012840 Mol019790
		cellular metal ion homeostasis	7	GO:0006875	9	108	221	11683	4.41	0.000203589	3.69	Mol014894 Mol027668 Mol015272 Mol010026 Mol003855 Mol011226 Mol016025 Mol012840 Mol019790
		regulation of receptor-mediated endocytosis	6	GO:0048259	3	7	221	11683	22.66	0.000220963	3.66	Mol001289 Mol005381 Mol023066
		inorganic ion homeostasis	6	GO:0098771	12	220	221	11683	2.88	0.000975364	3.01	Mol008467 Mol014894 Mol006661 Mol027668 Mol015272 Mol010026 Mol017227 Mol003855 Mol011226 Mol016025 Mol012840 Mol019790
		nonribosomal peptide biosynthetic process	6	GO:0019184	2	3	221	11683	35.24	0.00105536	2.98	Mol002526 Mol003763
		ATP transport	6	GO:0015867	3	12	221	11683	13.22	0.00129487	2.89	Mol024856 Mol006565 Mol012009
		metal ion homeostasis	7	GO:0055065	10	170	221	11683	3.11	0.00145951	2.84	Mol014894 Mol027668 Mol015272 Mol010026 Mol017227 Mol003855 Mol011226 Mol016025 Mol012840 Mol019790
		cation homeostasis	6	GO:0055080	11	200	221	11683	2.91	0.00147476	2.83	Mol008467 Mol014894 Mol027668 Mol015272 Mol010026 Mol017227 Mol003855 Mol011226 Mol016025 Mol012840 Mol019790
		retrograde vesicle-mediated transport, Golgi to ER	6	GO:0006890	5	47	221	11683	5.62	0.0018602	2.73	Mol001020 Mol000825 Mol003529 Mol017565 Mol015492
		ADP transport	6	GO:0015866	3	14	221	11683	11.33	0.00208336	2.68	Mol024856 Mol006565 Mol012009
CLUSTER 6
	Cellular Component	plastid part	3	GO:0044435	128	1252	351	11615	3.38	3.8857e-33	32.41	Mol004129 Mol019133 Mol022409 Mol009181 Mol004782 Mol021691 Mol015417 Mol025595 Mol002010 Mol028742 Mol023350 Mol020694 Mol022389 Mol003307 Mol007845 Mol016958 Mol000109 Mol000981 Mol010129 Mol021575 Mol019746 Mol016334 Mol028599 Mol011104 Mol021188 Mol020518 Mol023501 Mol022189 Mol013686 Mol024078 Mol025302 Mol016821 Mol015631 Mol019504 Mol010690 Mol000484 Mol028648 Mol008318 Mol010876 Mol008679…
		chloroplast stroma	5	GO:0009570	90	749	351	11615	3.98	5.2778e-33	32.28	Mol022409 Mol009181 Mol004782 Mol000095 Mol025595 Mol006557 Mol028742 Mol023350 Mol022389 Mol003307 Mol007845 Mol016102 Mol004642 Mol024330 Mol015993 Mol003770 Mol000981 Mol018512 Mol004340 Mol010129 Mol021575 Mol019746 Mol016334 Mol028362 Mol011104 Mol021188 Mol020518 Mol023501 Mol022189 Mol001731 Mol013686 Mol024078 Mol025302 Mol027080 Mol016821 Mol000443 Mol019504 Mol010690 Mol003094 Mol013778…
		plastid stroma	4	GO:0009532	91	762	351	11615	3.95	5.602e-33	32.25	Mol022409 Mol009181 Mol004782 Mol000095 Mol025595 Mol006557 Mol028742 Mol023350 Mol022389 Mol003307 Mol007845 Mol016102 Mol004642 Mol024330 Mol015993 Mol003770 Mol000981 Mol018512 Mol004340 Mol010129 Mol021575 Mol019746 Mol016334 Mol028362 Mol011104 Mol021188 Mol020518 Mol023501 Mol022189 Mol001731 Mol013686 Mol024078 Mol025302 Mol027080 Mol016821 Mol000443 Mol019504 Mol010690 Mol003094 Mol013778…
		plastid envelope	4	GO:0009526	68	587	351	11615	3.83	3.75e-25	24.43	Mol004129 Mol009181 Mol007133 Mol004782 Mol000095 Mol015417 Mol028742 Mol004662 Mol003954 Mol016958 Mol016102 Mol015993 Mol003770 Mol000981 Mol018512 Mol004340 Mol021575 Mol019746 Mol028599 Mol021188 Mol016020 Mol022189 Mol027080 Mol016821 Mol015631 Mol019504 Mol008756 Mol000484 Mol008165 Mol001637 Mol028648 Mol025927 Mol005034 Mol010876 Mol019119 Mol002858 Mol008679 Mol003228 Mol011475 Mol012931…
		chloroplast envelope	5	GO:0009941	66	561	351	11615	3.89	3.8586e-25	24.41	Mol004129 Mol009181 Mol007133 Mol004782 Mol000095 Mol015417 Mol004662 Mol003954 Mol016958 Mol016102 Mol015993 Mol003770 Mol000981 Mol018512 Mol004340 Mol021575 Mol019746 Mol028599 Mol021188 Mol022189 Mol027080 Mol016821 Mol015631 Mol019504 Mol008756 Mol000484 Mol008165 Mol001637 Mol028648 Mol025927 Mol005034 Mol010876 Mol002858 Mol019119 Mol008679 Mol003228 Mol011475 Mol012931 Mol011577 Mol010815…
		intracellular organelle part	2	GO:0044446	216	4342	351	11615	1.65	1.15836e-20	19.94	Mol004129 Mol001242 Mol019133 Mol005398 Mol022409 Mol003178 Mol022720 Mol009181 Mol021242 Mol004782 Mol021691 Mol015417 Mol025595 Mol014590 Mol002010 Mol028742 Mol023350 Mol020694 Mol022389 Mol003307 Mol011804 Mol007845 Mol016958 Mol000109 Mol000981 Mol006957 Mol009918 Mol006149 Mol003882 Mol022384 Mol010129 Mol021575 Mol019746 Mol016334 Mol004004 Mol028599 Mol011104 Mol021188 Mol020518 Mol023501…
		envelope	2	GO:0031975	86	952	351	11615	2.99	4.3821e-20	19.36	Mol004129 Mol019133 Mol005398 Mol003178 Mol009181 Mol007133 Mol007567 Mol004782 Mol000095 Mol015417 Mol028742 Mol011804 Mol020305 Mol004662 Mol003954 Mol016958 Mol016102 Mol015993 Mol024068 Mol003770 Mol000981 Mol012505 Mol018512 Mol006957 Mol004340 Mol021575 Mol019746 Mol028599 Mol021188 Mol016020 Mol022189 Mol027080 Mol016821 Mol015631 Mol019504 Mol017638 Mol012079 Mol023787 Mol008756 Mol000484…
		thylakoid membrane	3	GO:0042651	39	309	351	11615	4.18	3.6924e-18	17.43	Mol019119 Mol008679 Mol019133 Mol028344 Mol029247 Mol000931 Mol007133 Mol000095 Mol021691 Mol002010 Mol028742 Mol007707 Mol000109 Mol016102 Mol004642 Mol020179 Mol015993 Mol000981 Mol018647 Mol020518 Mol016020 Mol017649 Mol022189 Mol027080 Mol005992 Mol016821 Mol015693 Mol015631 Mol014962 Mol029251 Mol015146 Mol008119 Mol011394 Mol005479 Mol022455 Mol024749 Mol020580 Mol001535 Mol005034
	Molecular Function	protein domain specific binding	3	GO:0019904	9	50	259	10112	7.03	4.12816e-06	5.38	Mol019119 Mol009636 Mol014378 Mol025302 Mol027080 Mol016821 Mol014471 Mol009177 Mol005034
		oligosaccharyl transferase activity	5	GO:0004576	3	4	259	10112	29.28	6.51932e-05	4.19	Mol009156 Mol011703 Mol004884
		alpha-L-arabinofuranosidase activity	5	GO:0046556	3	4	259	10112	29.28	6.51932e-05	4.19	Mol005157 Mol022456 Mol005156
		L-malate dehydrogenase activity	5	GO:0030060	3	4	259	10112	29.28	6.51932e-05	4.19	Mol017230 Mol004340 Mol011475
		copper ion binding	6	GO:0005507	12	125	259	10112	3.75	8.34595e-05	4.08	Mol007845 Mol019133 Mol007942 Mol003178 Mol012203 Mol008165 Mol017230 Mol015693 Mol016334 Mol020305 Mol021807 Mol010876
		transition metal ion binding	5	GO:0046914	22	348	259	10112	2.47	8.49337e-05	4.07	Mol008248 Mol019133 Mol003178 Mol012203 Mol025302 Mol007754 Mol003167 Mol012931 Mol007567 Mol015693 Mol028742 Mol020305 Mol021807 Mol012735 Mol007845 Mol007942 Mol004821 Mol008165 Mol017230 Mol016334 Mol004004 Mol010876
		ion binding	2	GO:0043167	43	944	259	10112	1.78	0.000129174	3.89	Mol019119 Mol019133 Mol003178 Mol009111 Mol012203 Mol007754 Mol003167 Mol012931 Mol007567 Mol004338 Mol028742 Mol020694 Mol020305 Mol008427 Mol006783 Mol012735 Mol007845 Mol007317 Mol021575 Mol004004 Mol001511 Mol016334 Mol013537 Mol011104 Mol008248 Mol025302 Mol027080 Mol019487 Mol021779 Mol015693 Mol011602 Mol029251 Mol021807 Mol007942 Mol004821 Mol024749 Mol000484 Mol008165 Mol020580 Mol017230…
		xylan 1,4-beta-xylosidase activity	6	GO:0009044	3	7	259	10112	16.73	0.000538627	3.27	Mol005157 Mol022456 Mol005156
	Biological Process	protein import into chloroplast stroma	6	GO:0045037	6	20	307	11683	11.42	8.9046e-06	5.05	Mol020253 Mol016958 Mol014962 Mol020179 Mol009800 Mol028599
		protein targeting to chloroplast	6	GO:0045036	7	31	307	11683	8.59	1.23498e-05	4.91	Mol020253 Mol016958 Mol014962 Mol020179 Mol000484 Mol009800 Mol028599
		protein localization to chloroplast	6	GO:0072598	7	33	307	11683	8.07	1.91783e-05	4.72	Mol020253 Mol016958 Mol014962 Mol020179 Mol000484 Mol009800 Mol028599
		xylan catabolic process	6	GO:0045493	3	5	307	11683	22.83	0.000172781	3.76	Mol005157 Mol022456 Mol005156
		peptidyl-asparagine modification	7	GO:0018196	4	18	307	11683	8.46	0.00106889	2.97	Mol009156 Mol021316 Mol011703 Mol004884
		protein localization to mitochondrion	6	GO:0070585	5	34	307	11683	5.6	0.00180468	2.74	Mol017638 Mol007567 Mol017983 Mol011804 Mol012505
		spliceosomal snRNP assembly	6	GO:0000387	3	10	307	11683	11.42	0.0018797	2.73	Mol009636 Mol012018 Mol009177
		citrate metabolic process	7	GO:0006101	4	21	307	11683	7.25	0.00196471	2.71	Mol004340 Mol025160 Mol013706 Mol021807
		spliceosomal tri-snRNP complex assembly	7	GO:0000244	2	3	307	11683	25.37	0.002029	2.69	Mol009636 Mol009177
		T cell receptor signaling pathway	6	GO:0050852	2	3	307	11683	25.37	0.002029	2.69	Mol013924 Mol010411
		oligodendrocyte differentiation	6	GO:0048709	2	3	307	11683	25.37	0.002029	2.69	Mol013924 Mol010411
		gluconeogenesis	7	GO:0006094	3	11	307	11683	10.38	0.00253459	2.6	Mol020349 Mol019648 Mol011577
		protein heterooligomerization	7	GO:0051291	3	11	307	11683	10.38	0.00253459	2.6	Mol015693 Mol014471 Mol006761
		COP9 signalosome assembly	7	GO:0010387	2	4	307	11683	19.03	0.00398752	2.4	Mol014447 Mol001311

## Sheet: Supplementary table 2
		Supplementary table 2. KEGG enrichment analysis of proteome data
	KEGG pathway	Mapping	Background	All Mapping	All Background	Fold enrichment	Fisher's exact test p value	-log10(p value)	Related proteins
CLUSTER 1
	pda03040 Spliceosome	49	135	177	3514	7.21	1.03262e-12	11.99	Mol014141 Mol014257 Mol000994 Mol011233 Mol007847 Mol020270 Mol029147 Mol017029 Mol021637 Mol014242 Mol002787 Mol010236 Mol003981 Mol023204 Mol021836 Mol015907 Mol017042 Mol018227 Mol013717 Mol013581 Mol012368 Mol001466 Mol012316 Mol015353 Mol018455 Mol007756 Mol020443 Mol003474 Mol010547 Mol010734 Mol009419 Mol009072 Mol001214 Mol012144 Mol009267 Mol014464 Mol010989 Mol023405 Mol009751 Mol010804…
	pda03013 RNA transport	23	127	177	3514	3.6	4.1282e-08	7.38	Mol023428 Mol007756 Mol000994 Mol007847 Mol006322 Mol012144 Mol006052 Mol012041 Mol004815 Mol009775 Mol024496 Mol005662 Mol012636 Mol014909 Mol017004 Mol019856 Mol010572 Mol023204 Mol015332 Mol004209 Mol000303 Mol007506 Mol001466
	pda03015 mRNA surveillance pathway	17	84	177	3514	4.02	5.32433e-07	6.27	Mol012900 Mol007756 Mol000994 Mol007847 Mol010435 Mol012144 Mol016017 Mol009878 Mol024496 Mol008133 Mol013583 Mol017004 Mol020562 Mol021368 Mol004177 Mol007506 Mol001466
	pda03050 Proteasome	6	41	177	3514	2.91	0.0155011	1.81	Mol004061 Mol012472 Mol003642 Mol008598 Mol012508 Mol004082
	pda00030 Pentose phosphate pathway	5	35	177	3514	2.84	0.0291162	1.54	Mol016841 Mol020234 Mol001613 Mol007393 Mol022441
CLUSTER 2
	pda03030 DNA replication	14	42	227	3514	5.16	1.54519e-07	6.81	Mol008896 Mol008148 Mol010659 Mol019669 Mol001577 Mol013491 Mol000041 Mol027645 Mol003276 Mol022337 Mol022266 Mol010730 Mol017529 Mol013239
	pda01230 Biosynthesis of amino acids	24	147	227	3514	2.53	1.55815e-05	4.81	Mol023626 Mol006220 Mol011149 Mol008853 Mol006569 Mol015880 Mol003781 Mol005038 Mol011379 Mol011907 Mol020068 Mol016827 Mol018779 Mol007139 Mol021890 Mol011585 Mol000494 Mol020486 Mol000669 Mol007518 Mol008874 Mol006428 Mol003622 Mol014905
	pda03040 Spliceosome	22	135	227	3514	2.52	3.70938e-05	4.43	Mol000343 Mol012011 Mol003665 Mol001452 Mol021374 Mol013856 Mol024242 Mol022588 Mol020515 Mol012741 Mol004102 Mol023004 Mol005057 Mol009700 Mol007274 Mol005455 Mol020883 Mol019013 Mol021036 Mol003819 Mol007295 Mol000257
	pda03013 RNA transport	20	127	227	3514	2.44	0.000139239	3.86	Mol000967 Mol019682 Mol013725 Mol011751 Mol012011 Mol008614 Mol020972 Mol014184 Mol009765 Mol016031 Mol001492 Mol024528 Mol016323 Mol007452 Mol019618 Mol020883 Mol001267 Mol008646 Mol018710 Mol022230
	pda03430 Mismatch repair	9	33	227	3514	4.22	0.000164161	3.78	Mol008896 Mol010659 Mol001577 Mol013491 Mol000041 Mol022266 Mol010730 Mol013239 Mol017529
	pda01210 2-Oxocarboxylic acid metabolism	9	36	227	3514	3.87	0.000337754	3.47	Mol011907 Mol007139 Mol006220 Mol011149 Mol008853 Mol020486 Mol007518 Mol014905 Mol003781
	pda00300 Lysine biosynthesis	5	11	227	3514	7.04	0.000360665	3.44	Mol023626 Mol005038 Mol008853 Mol006569 Mol014905
	pda03420 Nucleotide excision repair	9	48	227	3514	2.9	0.00304554	2.52	Mol008896 Mol010659 Mol001577 Mol013491 Mol000041 Mol022266 Mol010730 Mol013239 Mol017529
	pda03018 RNA degradation	12	78	227	3514	2.38	0.00378012	2.42	Mol018318 Mol004848 Mol008614 Mol004521 Mol006658 Mol000815 Mol021550 Mol012351 Mol017694 Mol009893 Mol013688 Mol022999
	pda00670 One carbon pool by folate	4	12	227	3514	5.16	0.00555657	2.26	Mol022870 Mol009297 Mol002554 Mol010268
	pda00261 Monobactam biosynthesis	3	8	227	3514	5.81	0.0116866	1.93	Mol005038 Mol008853 Mol014905
	pda00260 Glycine, serine and threonine metabolism	7	42	227	3514	2.58	0.016535	1.78	Mol019090 Mol011379 Mol020068 Mol000669 Mol008853 Mol005205 Mol014905
	pda03008 Ribosome biogenesis in eukaryotes	9	64	227	3514	2.18	0.0203451	1.69	Mol019682 Mol005269 Mol019440 Mol020972 Mol003710 Mol018560 Mol012818 Mol014085 Mol013169
	pda03410 Base excision repair	5	28	227	3514	2.76	0.0311646	1.51	Mol008896 Mol001577 Mol006660 Mol010730 Mol010419
	pda00240 Pyrimidine metabolism	6	38	227	3514	2.44	0.0329033	1.48	Mol022870 Mol022121 Mol015000 Mol006634 Mol020902 Mol009404
	pda00290 Valine, leucine and isoleucine biosynthesis	3	12	227	3514	3.87	0.0378952	1.42	Mol011149 Mol020486 Mol003781
CLUSTER 3
	pda03010 Ribosome	38	263	202	3514	2.51	4.21778e-08	7.37	Mol007103 Mol011208 Mol016059 Mol004283 Mol021498 Mol013018 Mol005708 Mol006667 Mol016887 Mol001473 Mol002962 Mol001381 Mol000910 Mol016077 Mol013266 Mol004581 Mol016316 Mol018446 Mol001048 Mol020770 Mol023790 Mol005838 Mol001284 Mol000785 Mol019928 Mol022240 Mol019474 Mol015567 Mol022124 Mol013091 Mol016780 Mol007629 Mol023481 Mol010400 Mol003810 Mol002611 Mol023288 Mol022213
	pda00970 Aminoacyl-tRNA biosynthesis	9	45	202	3514	3.48	0.000830593	3.08	Mol001916 Mol017707 Mol000157 Mol014910 Mol002857 Mol002072 Mol004712 Mol004663 Mol010789
	pda01200 Carbon metabolism	18	164	202	3514	1.91	0.00539059	2.27	Mol016257 Mol007956 Mol013217 Mol015528 Mol018729 Mol015878 Mol027203 Mol006171 Mol021002 Mol019250 Mol025149 Mol012516 Mol004123 Mol012766 Mol014049 Mol011914 Mol015398 Mol013370
	pda03050 Proteasome	7	41	202	3514	2.97	0.00789409	2.1	Mol008371 Mol005545 Mol010851 Mol017081 Mol004894 Mol011027 Mol015005
CLUSTER 4
	pda01100 Metabolic pathways	206	1561	284	3514	1.63	1.41138e-23	22.85	Mol016712 Mol003119 Mol017255 Mol012826 Mol015478 Mol021432 Mol014115 Mol013459 Mol020531 Mol003237 Mol009168 Mol006265 Mol004814 Mol001940 Mol016518 Mol016371 Mol014237 Mol002434 Mol000620 Mol016012 Mol018024 Mol012464 Mol019972 Mol013298 Mol013983 Mol010258 Mol019337 Mol018246 Mol006159 Mol016418 Mol001788 Mol024723 Mol017593 Mol027961 Mol016818 Mol002042 Mol007798 Mol015924 Mol022278 Mol018504…
	pda01110 Biosynthesis of secondary metabolites	116	737	284	3514	1.95	3.95128e-13	12.4	Mol018426 Mol021086 Mol017255 Mol000704 Mol015478 Mol014115 Mol014974 Mol013459 Mol020531 Mol003237 Mol020763 Mol019668 Mol009168 Mol023876 Mol018106 Mol021109 Mol012345 Mol012550 Mol006265 Mol013126 Mol027780 Mol015784 Mol009516 Mol014237 Mol002434 Mol000620 Mol010428 Mol016012 Mol012896 Mol011223 Mol025116 Mol012464 Mol018366 Mol001618 Mol019972 Mol010258 Mol019337 Mol007622 Mol004517 Mol006285…
	pda01200 Carbon metabolism	40	164	284	3514	3.02	4.97351e-11	10.3	Mol017742 Mol013925 Mol021086 Mol000704 Mol015478 Mol013459 Mol020531 Mol003237 Mol020763 Mol025862 Mol012345 Mol001828 Mol013126 Mol008919 Mol016518 Mol002434 Mol002429 Mol011223 Mol010258 Mol012145 Mol006285 Mol018773 Mol016053 Mol005583 Mol015142 Mol007565 Mol014896 Mol017593 Mol011893 Mol015881 Mol004476 Mol009569 Mol022278 Mol007672 Mol020623 Mol015452 Mol020162 Mol016308 Mol011433 Mol019165
	pda00071 Fatty acid degradation	13	31	284	3514	5.19	2.62054e-07	6.58	Mol008397 Mol000620 Mol015142 Mol004369 Mol022408 Mol025862 Mol020162 Mol007798 Mol011433 Mol014872 Mol012484 Mol014541 Mol022357
	pda00520 Amino sugar and nucleotide sugar metabolism	22	84	284	3514	3.24	3.90194e-07	6.41	Mol016712 Mol001788 Mol002254 Mol016818 Mol009136 Mol011117 Mol015451 Mol001828 Mol013035 Mol004814 Mol004699 Mol017867 Mol023034 Mol008448 Mol020280 Mol010428 Mol025474 Mol018024 Mol006246 Mol016308 Mol003669 Mol017772
	pda00010 Glycolysis / Gluconeogenesis	21	79	284	3514	3.29	5.53573e-07	6.26	Mol017742 Mol006285 Mol021086 Mol018773 Mol000704 Mol016053 Mol007565 Mol020531 Mol003237 Mol009136 Mol012068 Mol012345 Mol001828 Mol008919 Mol008397 Mol000620 Mol022278 Mol009569 Mol012265 Mol020623 Mol016308
	pda00280 Valine, leucine and isoleucine degradation	13	34	284	3514	4.73	9.43354e-07	6.03	Mol008397 Mol000620 Mol015142 Mol004369 Mol020531 Mol003237 Mol005506 Mol015464 Mol014327 Mol023054 Mol012550 Mol012484 Mol022357
	pda00030 Pentose phosphate pathway	13	35	284	3514	4.6	1.39332e-06	5.86	Mol000704 Mol022278 Mol009569 Mol007565 Mol005583 Mol013459 Mol011223 Mol017593 Mol015881 Mol009136 Mol016308 Mol010258 Mol008919
	pda01212 Fatty acid metabolism	15	46	284	3514	4.03	1.46343e-06	5.83	Mol021432 Mol010607 Mol015142 Mol004369 Mol004664 Mol025862 Mol020162 Mol007798 Mol016065 Mol011433 Mol015464 Mol014872 Mol012484 Mol014541 Mol022357
	pda00020 Citrate cycle (TCA cycle)	13	37	284	3514	4.35	2.89799e-06	5.54	Mol006285 Mol017255 Mol002434 Mol015478 Mol016053 Mol020531 Mol003237 Mol020623 Mol011893 Mol019165 Mol013126 Mol012145 Mol000505
	pda00592 alpha-Linolenic acid metabolism	11	31	284	3514	4.39	1.54979e-05	4.81	Mol002965 Mol014974 Mol004369 Mol021752 Mol025862 Mol020162 Mol007798 Mol011433 Mol014872 Mol015924 Mol013614
	pda00900 Terpenoid backbone biosynthesis	12	37	284	3514	4.01	1.81319e-05	4.74	Mol002442 Mol015142 Mol007761 Mol014547 Mol009168 Mol009668 Mol011498 Mol019283 Mol023071 Mol020997 Mol012550 Mol014117
	pda00640 Propanoate metabolism	10	29	284	3514	4.27	5.09031e-05	4.29	Mol021086 Mol015142 Mol020531 Mol003237 Mol011893 Mol025862 Mol020162 Mol014327 Mol011433 Mol012484
	pda00620 Pyruvate metabolism	14	54	284	3514	3.21	6.18879e-05	4.21	Mol016518 Mol017742 Mol008397 Mol006285 Mol021086 Mol002434 Mol000620 Mol016053 Mol015142 Mol020531 Mol003237 Mol020623 Mol021004 Mol012345
	pda00052 Galactose metabolism	10	30	284	3514	4.12	7.09733e-05	4.15	Mol016712 Mol017867 Mol023034 Mol000704 Mol009569 Mol007565 Mol009136 Mol015451 Mol001828 Mol017772
	pda00630 Glyoxylate and dicarboxylate metabolism	12	46	284	3514	3.23	0.000196052	3.71	Mol013925 Mol021086 Mol002434 Mol022700 Mol015142 Mol020531 Mol007672 Mol003237 Mol014896 Mol002429 Mol021299 Mol013126
	pda01040 Biosynthesis of unsaturated fatty acids	7	17	284	3514	5.09	0.000200499	3.7	Mol025862 Mol014620 Mol020162 Mol016065 Mol011433 Mol010607 Mol004369
	pda01230 Biosynthesis of amino acids	25	147	284	3514	2.1	0.000223891	3.65	Mol017742 Mol018773 Mol000704 Mol015478 Mol022700 Mol007565 Mol013459 Mol024723 Mol020763 Mol019668 Mol015881 Mol004476 Mol012345 Mol015031 Mol021299 Mol013126 Mol015386 Mol022278 Mol009569 Mol018504 Mol019956 Mol016012 Mol011223 Mol019165 Mol012145
	pda04146 Peroxisome	14	61	284	3514	2.84	0.000255425	3.59	Mol021473 Mol013925 Mol001629 Mol001771 Mol004369 Mol007672 Mol006121 Mol009254 Mol008166 Mol025862 Mol020162 Mol011433 Mol014541 Mol019337
	pda00410 beta-Alanine metabolism	10	36	284	3514	3.44	0.000387634	3.41	Mol018712 Mol008397 Mol009516 Mol000620 Mol020941 Mol025862 Mol020162 Mol011433 Mol013298 Mol012484
	pda00650 Butanoate metabolism	6	15	284	3514	4.95	0.000707671	3.15	Mol018712 Mol015142 Mol002539 Mol012550 Mol012484 Mol002429
	pda00270 Cysteine and methionine metabolism	14	69	284	3514	2.51	0.000970307	3.01	Mol010892 Mol009052 Mol002434 Mol018504 Mol020428 Mol004904 Mol020763 Mol019668 Mol016765 Mol004476 Mol027378 Mol023054 Mol013298 Mol000515
	pda00380 Tryptophan metabolism	9	34	284	3514	3.28	0.00111427	2.95	Mol010892 Mol008397 Mol000620 Mol015142 Mol020531 Mol007672 Mol003237 Mol012484 Mol010705
	pda00250 Alanine, aspartate and glutamate metabolism	9	35	284	3514	3.18	0.00139576	2.86	Mol018712 Mol018611 Mol002291 Mol022700 Mol019668 Mol015452 Mol002539 Mol023054 Mol021299
	pda00903 Limonene and pinene degradation	3	5	284	3514	7.42	0.00462023	2.34	Mol008397 Mol000620 Mol012484
CLUSTER 5
	pda04130 SNARE interactions in vesicular transport	5	29	131	3514	4.62	0.00385111	2.41	Mol010505 Mol000451 Mol026782 Mol024396 Mol011116
	pda00640 Propanoate metabolism	5	29	131	3514	4.62	0.00385111	2.41	Mol001009 Mol019426 Mol005394 Mol026159 Mol011227
	pda00190 Oxidative phosphorylation	11	123	131	3514	2.4	0.00553125	2.26	Mol008467 Mol005035 Mol011631 Mol017423 Mol015145 Mol028373 Mol021153 Mol019571 Mol001329 Mol008749 Mol006184
	pda04145 Phagosome	6	52	131	3514	3.1	0.0119152	1.92	Mol008467 Mol019350 Mol000451 Mol008749 Mol028373 Mol019571
	pda00240 Pyrimidine metabolism	5	38	131	3514	3.53	0.012454	1.9	Mol020189 Mol012967 Mol015238 Mol022013 Mol019217
	pda00970 Aminoacyl-tRNA biosynthesis	5	45	131	3514	2.98	0.0246517	1.61	Mol020576 Mol016857 Mol024143 Mol026678 Mol014757
	pda01212 Fatty acid metabolism	5	46	131	3514	2.92	0.026856	1.57	Mol001009 Mol019426 Mol026159 Mol003508 Mol022954
	pda00280 Valine, leucine and isoleucine degradation	4	34	131	3514	3.16	0.0360009	1.44	Mol008894 Mol006797 Mol005394 Mol011227
	pda00410 beta-Alanine metabolism	4	36	131	3514	2.98	0.0432082	1.36	Mol008894 Mol001009 Mol005394 Mol011227
	pda00900 Terpenoid backbone biosynthesis	4	37	131	3514	2.9	0.0470952	1.33	Mol008012 Mol022208 Mol022383 Mol018167
	pda04141 Protein processing in endoplasmic reticulum	10	148	131	3514	1.81	0.0474442	1.32	Mol009055 Mol003980 Mol011075 Mol015547 Mol020288 Mol019872 Mol010545 Mol008297 Mol019790 Mol012026
CLUSTER 6
	pda00710 Carbon fixation in photosynthetic organisms	14	42	260	3514	4.51	8.39154e-07	6.08	Mol020349 Mol002624 Mol019648 Mol003167 Mol017230 Mol011475 Mol004340 Mol016821 Mol006557 Mol012250 Mol022663 Mol021807 Mol011577 Mol019377
	pda03050 Proteasome	13	41	260	3514	4.29	3.98078e-06	5.4	Mol012109 Mol028996 Mol018688 Mol022387 Mol018320 Mol022902 Mol000843 Mol015695 Mol010716 Mol015252 Mol008697 Mol022515 Mol010815
	pda04141 Protein processing in endoplasmic reticulum	27	148	260	3514	2.47	6.75967e-06	5.17	Mol008231 Mol012575 Mol009535 Mol021316 Mol011703 Mol000403 Mol000404 Mol021495 Mol021245 Mol004884 Mol004187 Mol009299 Mol012256 Mol003673 Mol009571 Mol012028 Mol012160 Mol009156 Mol006328 Mol023984 Mol020784 Mol024725 Mol020212 Mol019671 Mol009346 Mol019678 Mol004270
	pda01200 Carbon metabolism	27	164	260	3514	2.23	4.73371e-05	4.32	Mol020349 Mol009742 Mol003167 Mol011475 Mol009360 Mol016821 Mol005553 Mol006557 Mol004197 Mol011595 Mol022663 Mol021807 Mol009289 Mol019377 Mol011577 Mol016646 Mol002624 Mol013943 Mol019648 Mol011423 Mol009051 Mol017230 Mol004340 Mol006716 Mol012250 Mol011900 Mol013706
	pda01230 Biosynthesis of amino acids	25	147	260	3514	2.3	5.26217e-05	4.28	Mol001306 Mol003167 Mol001071 Mol011320 Mol006557 Mol011595 Mol021147 Mol020694 Mol022389 Mol022663 Mol021807 Mol009289 Mol019377 Mol006783 Mol001812 Mol010690 Mol006992 Mol002624 Mol013379 Mol013943 Mol019648 Mol011423 Mol009051 Mol012250 Mol000767
	pda00860 Porphyrin and chlorophyll metabolism	11	39	260	3514	3.81	7.6318e-05	4.12	Mol022455 Mol006746 Mol024330 Mol009181 Mol000981 Mol001637 Mol015417 Mol002622 Mol000443 Mol006373 Mol008318
	pda00195 Photosynthesis	14	75	260	3514	2.52	0.00096018	3.02	Mol011394 Mol022189 Mol000109 Mol028344 Mol029247 Mol024749 Mol027321 Mol029248 Mol011852 Mol007133 Mol028742 Mol029251 Mol007707 Mol005034
	pda00220 Arginine biosynthesis	7	25	260	3514	3.78	0.00168881	2.77	Mol002624 Mol006557 Mol011320 Mol000767 Mol020694 Mol022389 Mol021807
	pda00010 Glycolysis / Gluconeogenesis	12	79	260	3514	2.05	0.0121897	1.91	Mol016646 Mol020349 Mol017416 Mol019648 Mol020129 Mol011728 Mol007016 Mol012250 Mol022663 Mol019377 Mol009289 Mol000621
	pda03060 Protein export	7	36	260	3514	2.63	0.014557	1.84	Mol019487 Mol016020 Mol008364 Mol009346 Mol014471 Mol006328 Mol020784
	pda01210 2-Oxocarboxylic acid metabolism	7	36	260	3514	2.63	0.014557	1.84	Mol002624 Mol006557 Mol011320 Mol000767 Mol001306 Mol020694 Mol021807
	pda00950 Isoquinoline alkaloid biosynthesis	4	15	260	3514	3.6	0.0208415	1.68	Mol024907 Mol021807 Mol000945 Mol000944
	pda00051 Fructose and mannose metabolism	7	43	260	3514	2.2	0.0361739	1.44	Mol007498 Mol007531 Mol006716 Mol012250 Mol019648 Mol022663 Mol011728
	pda00400 Phenylalanine, tyrosine and tryptophan biosynthesis	5	26	260	3514	2.6	0.03882	1.41	Mol001071 Mol006992 Mol013379 Mol021807 Mol001812
	pda00250 Alanine, aspartate and glutamate metabolism	6	35	260	3514	2.32	0.0407703	1.39	Mol008431 Mol002624 Mol001731 Mol006557 Mol021807 Mol010690
	pda00620 Pyruvate metabolism	8	54	260	3514	2	0.0428086	1.37	Mol016646 Mol017230 Mol004340 Mol011475 Mol005553 Mol020349 Mol013706 Mol000621
	pda00410 beta-Alanine metabolism	6	36	260	3514	2.25	0.046013	1.34	Mol002620 Mol024907 Mol021072 Mol009742 Mol011900 Mol000621
	pda00510 N-Glycan biosynthesis	6	36	260	3514	2.25	0.046013	1.34	Mol024725 Mol010855 Mol009156 Mol021316 Mol011703 Mol004884
	pda01212 Fatty acid metabolism	7	46	260	3514	2.06	0.0498186	1.3	Mol005553 Mol001305 Mol012203 Mol024263 Mol021242 Mol010876 Mol004662
	pda00630 Glyoxylate and dicarboxylate metabolism	7	46	260	3514	2.06	0.0498186	1.3	Mol017230 Mol009360 Mol011475 Mol006557 Mol004197 Mol013943 Mol009051

## Sheet: Supplementary table 3
	Supplementary table 3. Gene set enrichment analysis of proteome data
	NAME	Gene set	SIZE	ES	NES	NOM p-val	FDR q-val	FWER p-val	RANK AT MAX	LEADING EDGE
	DNA REPLICATION	DNA REPLICATION	22	0.582743	1.9305	0	0.0561451	0.048	905	tags=68%, list=27%, signal=92%
	RIBOSOME BIOGENESIS IN EUKARYOTES	RIBOSOME BIOGENESIS IN EUKARYOTES	22	0.51496	1.726	0.0140351	0.246909	0.34	845	tags=50%, list=25%, signal=66%
	NUCLEOTIDE EXCISION REPAIR	NUCLEOTIDE EXCISION REPAIR	20	0.526633	1.71396	0.00724638	0.186498	0.376	905	tags=65%, list=27%, signal=88%
	RNA TRANSPORT	RNA TRANSPORT	70	0.392002	1.69881	0.0015949	0.163291	0.427	434	tags=31%, list=13%, signal=35%
	MISMATCH REPAIR	MISMATCH REPAIR	15	0.565783	1.68279	0.0141593	0.154324	0.489	905	tags=67%, list=27%, signal=90%
	BIOSYNTHESIS OF AMINO ACIDS	BIOSYNTHESIS OF AMINO ACIDS	101	0.324463	1.50704	0.0111643	0.374836	0.922	833	tags=34%, list=24%, signal=43%
	PENTOSE AND GLUCURONATE INTERCONVERSIONS	PENTOSE AND GLUCURONATE INTERCONVERSIONS	17	-0.513615	-1.65346	0.0107759	0.748369	0.615	1070	tags=65%, list=31%, signal=94%
	STEROID BIOSYNTHESIS	STEROID BIOSYNTHESIS	6	-0.683118	-1.58462	0.0456522	0.593952	0.784	205	tags=33%, list=6%, signal=35%
	1. NAME: The name of the gene set, here is the KEGG pathway name.
	2. SIZE: The KEGG pathway contains the number of genes in the expression dataset.
	3. ES: Enrichment score, which reflects the degree to which the gene set is ranked at the top or bottom of the gene list in the expression dataset.
	4. NES: Corrected normalized ES value.
	5. NOM p val: that is, p value, which is a statistical analysis of the enrichment score ES, used to indicate the credibility of the enrichment results.
	6. FDR q val: False discovery rate is the p value after multiple hypothesis testing correction, that is, the probability estimate of the possible false positive results of NES. The smaller the value, the more significant the enrichment.
	7. FWER p val: Familywise-error rate, in a series of hypothesis tests, the probability of drawing at least one wrong conclusion.
	8. RANK AT MAX: When the ES value is the largest, the position of the corresponding gene in the sorted gene list.
	9. LEADING EDGE: tags indicate the percentage of core genes in the total number of genes in the gene set; list indicates the percentage of core genes in all genes; signal indicates the enrichment signal strength calculated by combining the first two statistics.

## Sheet: Supplementary table 4
			Supplementary table 4. The complete CDS and promoter sequences of CsAP1 gene
			The complete CDS sequence of CsAP1
			ATGGGAAGAGGGAGGGTTCAGTTGAAGCGAATTGAGAATAAAATTAACCGGCAGGTGACTTTCTCTAAGCGAAGATCGGGGTTGCTTAAGAAGGCTCACGAGATATCGGTGCTCTGCGACGCTGAGGTCGCTCTAATCGTGTTTTCTAACAAGGGAAAACTCTATGAGTATTCCACCGAAGCCAGTATGGAGAAGATTCTTGAACGGTATGAGCGCCATTCATACGCTGAAAGAGCATTATTTTCCAATGAGGCTAACTCACAGGCTGATTGGCGCCTTGAATATAATAAATTGAAGGCAAGGGTCGAAAGCTTACAGAAGAGCAAACGGCACCTTATGGGGGAGCAACTTGATTCCTTGAGCACTAAAGAACTTCAACATCTAGAGCAACAGCTTGAA…
			The promoter sequence of CsAP1
			aagtaaattttttgatattttcttatgcatttattttacttttctattcactttgtcccacctgatttatccttacttcccacttgcctaaaagaaggtcctacatctctcaatggatgaatttggaatcaaaatccttttatgctcagatctttttatagctcagagagctaagaaatctccaaaataaaaggtcaaatcataggtgatgtgatgtaattattagaaaaataagttagccaaatttcttaagttaaatgctaataattaagctaagaaatctccaaaataaaaggtcaaatcaaagctatattttatagcacaaactagtcatatgtctaaaccagatcacataaaccaagaggaggatgaaggatggcaccatcattattgaaaata…

## Sheet: Supplementary table 5
			Supplementary table 5. List of the primers used in this study
		Gene	Forward primer (5'to 3')	Forward primer (5'to 3')
		For overexpression
		CsAP1	ATGGGAAGAGGGAGGGTT	TTATCCATTCATATGAGTGAGC
		For RT-qPCR
		AtAP1	TAGGGCTCAACAGGAGCAGT	CGGGTTCAAGAGTCAGTTCG
		AtFT	ATGTGTAGAGGGTTCATGCC	CGGATCAAGAACGTCTCCAA
		AtSOC1	AGGAGCTGCAACAGATTGAG	GCTAGAGCTTTCTCCTTTTGC
		AtFUL	GTTCTCTGCGATGCTGAGGT	TTTGTGAAACGTCTCGGCCA
		AtSVP	GAAGATCGACAACGCAACGG	ATTCGGGCGTGATCACTGTT
		AtAP3	TTGACATTCAGGAGCTGCGT	AGCACGTGACCCTTCGATTT
		AtAGL24	ACTTGAGAAACGGGGATCGG	TCAGGGAAGTGTCGGAGTCA
		CsAP1	CACGAGATATCGGTGCTCTG	GAATCAAGTTGCTCCCCCAT
		CsFT	GCGAGTGATTGGTGATGT	AAGACGAAGCGGTGTATG
		CsSOC1	TGCTGAAGACCATTGAGCGT	GCTCGAGGCGACTCTCTAAC
		CsFRI	GATAGCTCTGTGGCAACGAA	GCAATTAGCTCTCCCTCCAC
		CsSEP1	TCTGTCCTATGCGATGCT	ACTCCTGCTGACTACTCTG
		CsSEP2	CAAGGATACACAGCACAGT	AAGAGAACCAATTCCGAAGT
		CsSEP3	ACTAGCCAGACGAATACTAAC	GTCCAAGCCAACCAGATG
		CsSEP4	GCTCTCATCATCTTCTCCAA	ATAACTGTTCTGCGTCTCC
		CsAP3-2	TAATGTTCTCGAGCACTGGC	ACCACGCAGTTCCTTGATTT
		CsAP3-3	CAGGTCTCGCTCGTCATGTT	ACTTCCCTCCTGAGGTTACGA
		CsAP3-4	ATCAGCAAGTTACCTGCGTC	TGCTCCGTTGATTGTCATCC
		CsPI	ACAAACCGGCAAGTAACCTT	TCCCCTTTCAAATGCCTGAG
		CsAGL6	AGTCGAGGCAAGCTCTATGA	CTTTGCCTGGCCTGTGATAA
		CsSTK	AGAGATACAAGAAGGCAAGCG	ATTTCCGCAAACAGCAGCTC
		CsAG	GACGCTGAAATCGCCCTCATC	CGCTTGCCTTCTTGTACCTCTC
		CsTCP14	AGAGCCGATAGCCTTCAATGGT	TCCACAGCGTCGTTGTAGTCA
		CsSCL8	GACGAGGATGACGAGTTC	TGATGTTACGGCAAGAGTT
		CsGA2ox2	TGACAAGGGTTCAAGGGTTGGA	GCAGAGCATCGCCGACATTG
		CsGA2ox8	TGGTCCGAGGCGTATCACATC	GCTTGGTCTGCACTGCTCTTC
		CsAUX	CGTTGCTGTCGTAGTCATCCG	TAGGGTTGCTGCCGCCAAT
		CsCKX	AGGAGGATCTGCGTCTTCTGTG	AGACCTGCATTTCCACCACCAT
		CsARF12	CGCTGATGCCGAGACAGATGA	TTGTGCTGGTGGCTGTTGAGA
		CsGA3ox	CACACTGACTCCGCCTTCCT	ATAAGCCGCTGAGATCCGATGA
		CsGA3ox1	CGGCAGCAGAGGTCTACAAGT	CGCAGAACGGTTCACCATAACG
		CsARF18	GGTCCACTGGTGATTGTCCCT	CGCAATGACTCCTTCTCCACAG
		CsbZIP44	CGGCGACCATCTCCAAACCT	TGGCGGCGATTCTGTCTGAG
		CsGA2ox2	GGAGAGGTTCAGCAGCGGTAA	GCAGCGAAGAACATTGTGGAGA
		CsbZIP11	TGAGGAGGAACGGCGGATGA	ATAAGGCGGCAGAGGACGGT
